# Supplementary material for: Basidiomycota Fungi and ROS: Genomic Perspective on Key Enzymes Involved in Generation and Mitigation of Reactive Oxygen Species
Source: Front Fungal Biol. 2022 Mar 23;3:837605. doi: 10.3389/ffunb.2022.837605 (PMC10512322; doi:10.3389/ffunb.2022.837605)
Supplement: Supplementary Table 1 — Protein IDs per each fungal genome retrieved from MycoCosm with predicted protein functions, localizations, Blastp search identity %, of all candidate proteins included in the analyses. Second leaflet: list of reference protein model homologs used in the Blastp searches. [file Data_Sheet_2.xlsx]

## Sheet: All proteins sorted by genome
Genome	Abbreviation	Protein ID	Protein name		Predicted localization	Blastp pident	Blastp query
Abortiporus biennis CIRM-BRFM 1778 v1.0	Abobie1	770759	AA2 class-I	CcP	Mitochondrion	80.449	jgi|Phlrad1|136696|plus.g66.t1
Abortiporus biennis CIRM-BRFM 1778 v1.0	Abobie1	358681	AA2_POD		Extracellular	53.463	jgi|Phlrad1|137878|plus.g10562.t1
Abortiporus biennis CIRM-BRFM 1778 v1.0	Abobie1	359135	AA2_POD		Extracellular	50.689	jgi|Phlrad1|137878|plus.g10562.t1
Abortiporus biennis CIRM-BRFM 1778 v1.0	Abobie1	359270	AA2_POD		Extracellular	53.719	jgi|Phlrad1|137878|plus.g10562.t1
Abortiporus biennis CIRM-BRFM 1778 v1.0	Abobie1	437305	AA2_POD		Extracellular	50.137	jgi|Phlrad1|137878|plus.g10562.t1
Abortiporus biennis CIRM-BRFM 1778 v1.0	Abobie1	715258	AA2_POD		Extracellular	45.04	jgi|Phlrad1|137878|plus.g10562.t1
Abortiporus biennis CIRM-BRFM 1778 v1.0	Abobie1	715357	AA2_POD		Extracellular	49.267	jgi|Phlrad1|137878|plus.g10562.t1
Abortiporus biennis CIRM-BRFM 1778 v1.0	Abobie1	719302	AA2_POD		Extracellular	53.243	jgi|Phlrad1|137878|plus.g10562.t1
Abortiporus biennis CIRM-BRFM 1778 v1.0	Abobie1	726846	AA2_POD		Extracellular	50.97	jgi|Phlrad1|137878|plus.g10562.t1
Abortiporus biennis CIRM-BRFM 1778 v1.0	Abobie1	733018	AA2_POD		Extracellular	54.142	jgi|Phlrad1|137878|plus.g10562.t1
Abortiporus biennis CIRM-BRFM 1778 v1.0	Abobie1	803119	AA2_POD		Extracellular	52.342	jgi|Phlrad1|137878|plus.g10562.t1
Abortiporus biennis CIRM-BRFM 1778 v1.0	Abobie1	805484	AA2_POD		Extracellular	49.451	jgi|Phlrad1|137878|plus.g10562.t1
Abortiporus biennis CIRM-BRFM 1778 v1.0	Abobie1	805503	AA2_POD		Extracellular	42.216	jgi|Phlrad1|137878|plus.g10562.t1
Abortiporus biennis CIRM-BRFM 1778 v1.0	Abobie1	809196	AA2_POD		Extracellular	50.959	jgi|Phlrad1|137878|plus.g10562.t1
Abortiporus biennis CIRM-BRFM 1778 v1.0	Abobie1	830264	AA2_POD		Extracellular	52.355	jgi|Phlrad1|137878|plus.g10562.t1
Abortiporus biennis CIRM-BRFM 1778 v1.0	Abobie1	173646	AA9_LPMO		Extracellular	54.077	jgi|Phlrad1|140653|minus.g10273.t1
Abortiporus biennis CIRM-BRFM 1778 v1.0	Abobie1	283755	AA9_LPMO		Extracellular	36.765	jgi|Phlrad1|140653|minus.g10273.t1
Abortiporus biennis CIRM-BRFM 1778 v1.0	Abobie1	410411	AA9_LPMO		Extracellular	35.667	jgi|Phlrad1|140653|minus.g10273.t1
Abortiporus biennis CIRM-BRFM 1778 v1.0	Abobie1	590052	AA9_LPMO		Extracellular	33.333	jgi|Phlrad1|140653|minus.g10273.t1
Abortiporus biennis CIRM-BRFM 1778 v1.0	Abobie1	593931	AA9_LPMO		Extracellular	78.661	jgi|Phlrad1|145579|plus.g11538.t1
Abortiporus biennis CIRM-BRFM 1778 v1.0	Abobie1	708793	AA9_LPMO		Extracellular	32.932	jgi|Phlrad1|145579|plus.g11538.t1
Abortiporus biennis CIRM-BRFM 1778 v1.0	Abobie1	711557	AA9_LPMO		Extracellular	33.193	jgi|Phlrad1|140653|minus.g10273.t1
Abortiporus biennis CIRM-BRFM 1778 v1.0	Abobie1	722577	AA9_LPMO		Extracellular	37.349	jgi|Phlrad1|140653|minus.g10273.t1
Abortiporus biennis CIRM-BRFM 1778 v1.0	Abobie1	729672	AA9_LPMO		Extracellular	35.859	jgi|Phlrad1|140653|minus.g10273.t1
Abortiporus biennis CIRM-BRFM 1778 v1.0	Abobie1	730203	AA9_LPMO		Extracellular	38.596	jgi|Phlrad1|140653|minus.g10273.t1
Abortiporus biennis CIRM-BRFM 1778 v1.0	Abobie1	733569	AA9_LPMO		Extracellular	40.07	jgi|Phlrad1|140653|minus.g10273.t1
Abortiporus biennis CIRM-BRFM 1778 v1.0	Abobie1	756836	AA9_LPMO		Extracellular	33.891	jgi|Phlrad1|140653|minus.g10273.t1
Abortiporus biennis CIRM-BRFM 1778 v1.0	Abobie1	764867	AA9_LPMO		Extracellular	31.224	jgi|Phlrad1|140653|minus.g10273.t1
Abortiporus biennis CIRM-BRFM 1778 v1.0	Abobie1	795946	AA9_LPMO		Extracellular	38.017	jgi|Phlrad1|140653|minus.g10273.t1
Abortiporus biennis CIRM-BRFM 1778 v1.0	Abobie1	796053	AA9_LPMO		Extracellular	73.482	jgi|Phlrad1|140653|minus.g10273.t1
Abortiporus biennis CIRM-BRFM 1778 v1.0	Abobie1	804351	AA9_LPMO		Extracellular	32.099	jgi|Phlrad1|140653|minus.g10273.t1
Abortiporus biennis CIRM-BRFM 1778 v1.0	Abobie1	808550	AA9_LPMO		Extracellular	72.031	jgi|Phlrad1|145579|plus.g11538.t1
Abortiporus biennis CIRM-BRFM 1778 v1.0	Abobie1	712294	CAT	SSC	Peroxisome	41.518	6532|CcinKat04|
Abortiporus biennis CIRM-BRFM 1778 v1.0	Abobie1	810454	CAT	SSC	Extracellular	40.731	6532|CcinKat04|
Abortiporus biennis CIRM-BRFM 1778 v1.0	Abobie1	727715	DyP		Peroxisome	36.952	tr|Q0VTU1|Q0VTU1_PLEOS
Abortiporus biennis CIRM-BRFM 1778 v1.0	Abobie1	712669	GLOX_like	CRO2	Cell membrane	29.636	sp|Q01772|GLOX_PHACH
Abortiporus biennis CIRM-BRFM 1778 v1.0	Abobie1	715819	GLOX_like	CRO3/4/5	Extracellular	29.614	sp|Q01772|GLOX_PHACH
Abortiporus biennis CIRM-BRFM 1778 v1.0	Abobie1	734694	GLOX_like	CRO1	Cell membrane	32.955	sp|Q01772|GLOX_PHACH
Abortiporus biennis CIRM-BRFM 1778 v1.0	Abobie1	790339	GLOX_like	CRO6	Extracellular	43.068	sp|Q01772|GLOX_PHACH
Abortiporus biennis CIRM-BRFM 1778 v1.0	Abobie1	83499	GMC	AOx	Peroxisome	39.089	CDG66232.1	tr|T2M2J4|T2M2J4_PHACH
Abortiporus biennis CIRM-BRFM 1778 v1.0	Abobie1	83850	GMC	AOx	Peroxisome	41.34	CDG66232.1	tr|T2M2J4|T2M2J4_PHACH
Abortiporus biennis CIRM-BRFM 1778 v1.0	Abobie1	530992	GMC	CDH	Extracellular	73.901	ADX41688.1	tr|F1DFN2|F1DFN2_PYCCI
Abortiporus biennis CIRM-BRFM 1778 v1.0	Abobie1	727226	GMC	AAO	Peroxisome	39.86	AAF31169.1	tr|Q9P928|Q9P928_PLEPU
Abortiporus biennis CIRM-BRFM 1778 v1.0	Abobie1	728499	GMC	AAO	Extracellular	43.717	AAF31169.1	tr|Q9P928|Q9P928_PLEPU
Abortiporus biennis CIRM-BRFM 1778 v1.0	Abobie1	806992	GMC	AOx	Peroxisome	39.647	CDG66232.1	tr|T2M2J4|T2M2J4_PHACH
Abortiporus biennis CIRM-BRFM 1778 v1.0	Abobie1	808520	GMC	AOx	Peroxisome	90.783	CDG66232.1	tr|T2M2J4|T2M2J4_PHACH
Abortiporus biennis CIRM-BRFM 1778 v1.0	Abobie1	876712	GMC	AOx	Peroxisome	41.463	CDG66232.1	tr|T2M2J4|T2M2J4_PHACH
Abortiporus biennis CIRM-BRFM 1778 v1.0	Abobie1	782783	Gpx		Mitochondrion	81.646	LbGpx|Lacbi1.estExt_GeneWisePlus_human.C_110166
Abortiporus biennis CIRM-BRFM 1778 v1.0	Abobie1	713776	GR		Cytoplasm	70.213	jgi|Lacbi2|290991|Lacbi1.estExt_fgenesh2_pm.C_60019
Abortiporus biennis CIRM-BRFM 1778 v1.0	Abobie1	795501	Grx1		Cytoplasm	55.914	jgi|Lacbi2|240178|Lacbi1.e_gwh1.52.47.1
Abortiporus biennis CIRM-BRFM 1778 v1.0	Abobie1	757107	Grx4		Cytoplasm	59.091	jgi|Lacbi2|291218|Lacbi1.estExt_fgenesh2_pm.C_150009
Abortiporus biennis CIRM-BRFM 1778 v1.0	Abobie1	730305	Grx5		Mitochondrion	68.908	jgi|Lacbi2|148866|Lacbi1.gww1.10.206.1
Abortiporus biennis CIRM-BRFM 1778 v1.0	Abobie1	735528	Grx6		Golgi apparatus	43.925	jgi|Lacbi2|324212|Lacbi1.fgenesh3_pg.C_scaffold_5000319
Abortiporus biennis CIRM-BRFM 1778 v1.0	Abobie1	91763	MsrA		Cytoplasm	63.483	jgi|Lacbi2|253748|Lacbi1.e_gww1.38.51.1
Abortiporus biennis CIRM-BRFM 1778 v1.0	Abobie1	876928	MsrA		Mitochondrion	73.034	jgi|Lacbi2|253748|Lacbi1.e_gww1.38.51.1
Abortiporus biennis CIRM-BRFM 1778 v1.0	Abobie1	719303	MsrB		Cytoplasm	82.54	jgi|Lacbi2|292080|Lacbi1.estExt_fgenesh2_pg.C_20342
Abortiporus biennis CIRM-BRFM 1778 v1.0	Abobie1	715363	PBG		Cytoplasm	42.262	tr|A0A5N6H3D5|A0A5N6H3D5_ASPFL
Abortiporus biennis CIRM-BRFM 1778 v1.0	Abobie1	805415	PBG		Cytoplasm	41.618	tr|A0A5N6H3D5|A0A5N6H3D5_ASPFL
Abortiporus biennis CIRM-BRFM 1778 v1.0	Abobie1	712616	Prx	PrxII.2	Cytoplasm	63.905	jgi|Lacbi2|318118|Lacbi1.eu2.Lbscf0008g03000
Abortiporus biennis CIRM-BRFM 1778 v1.0	Abobie1	715883	Prx	2-Cys Prx	Nucleus	70.909	jgi|Lacbi2|174328|Lacbi1.estExt_Genewise1_human.C_200095
Abortiporus biennis CIRM-BRFM 1778 v1.0	Abobie1	771733	Prx	1-Cys Prx	Cytoplasm	84.234	jgi|Lacbi2|172363|Lacbi1.estExt_Genewise1_human.C_40887
Abortiporus biennis CIRM-BRFM 1778 v1.0	Abobie1	776528	Prx	PrxQ1	Cytoplasm	55.172	jgi|Lacbi2|308972|Lacbi1.eu2.Lbscf0003g06110
Abortiporus biennis CIRM-BRFM 1778 v1.0	Abobie1	786749	Prx	PrxQ2	Nucleus	68.531	jgi|Copci1|6670|CC1G_07744T0
Abortiporus biennis CIRM-BRFM 1778 v1.0	Abobie1	795267	Prx	1-Cys Prx	Cytoplasm	64.734	jgi|Lacbi2|172363|Lacbi1.estExt_Genewise1_human.C_40887
Abortiporus biennis CIRM-BRFM 1778 v1.0	Abobie1	805716	Prx	PrxII.1	Mitochondrion	56.213	jgi|Lacbi2|241727|Lacbi1.e_gwh1.83.13.1
Abortiporus biennis CIRM-BRFM 1778 v1.0	Abobie1	805905	Prx	PrxII.2	Cytoplasm	68.862	jgi|Lacbi2|318118|Lacbi1.eu2.Lbscf0008g03000
Abortiporus biennis CIRM-BRFM 1778 v1.0	Abobie1	197834	SFA		Cytoplasm	64.096	sp|P32771.1|FADH_YEAST
Abortiporus biennis CIRM-BRFM 1778 v1.0	Abobie1	764774	SOD1		Lysosome/Vacuole	62	sp|P00445|SODC_YEAST
Abortiporus biennis CIRM-BRFM 1778 v1.0	Abobie1	721591	SOD2/3		Mitochondrion	47.162	sp|O13401|SODM_CANAX
Abortiporus biennis CIRM-BRFM 1778 v1.0	Abobie1	744690	SOD2/3		Cytoplasm	48.756	sp|O13401|SODM_CANAX
Abortiporus biennis CIRM-BRFM 1778 v1.0	Abobie1	783024	TR		Cytoplasm	70.794	tr|A0A2H3HI03|GIBZA
Abortiporus biennis CIRM-BRFM 1778 v1.0	Abobie1	7640	Trx	mito	Mitochondrion	60.684	jgi|Phlrad1|132812|plus.g4717.t1
Abortiporus biennis CIRM-BRFM 1778 v1.0	Abobie1	733677	Trx	short	Cytoplasm	32.051	jgi|Phlrad1|132812|plus.g4717.t1
Abortiporus biennis CIRM-BRFM 1778 v1.0	Abobie1	776868	Trx	long	Endoplasmic reticulum	31.429	jgi|Phlrad1|132812|plus.g4717.t1
Abortiporus biennis CIRM-BRFM 1778 v1.0	Abobie1	793330	Trx	short	Cytoplasm	38.824	jgi|Phlrad1|132812|plus.g4717.t1
Abortiporus biennis CIRM-BRFM1778 v1.0	Abobie1	774051	CAT	LSC	Cytoplasm	36.802	6532|CcinKat04|
Abortiporus biennis CIRM-BRFM1778 v1.0	Abobie1	462985	Nox	NoxB	Cell membrane	36.932	tr|Q8J0N4|Q8J0N4_EMEND
Abortiporus biennis CIRM-BRFM1778 v1.0	Abobie1	807715	Nox	NoxA	Endoplasmic reticulum	52.575	tr|Q8J0N4|Q8J0N4_EMEND
Abortiporus biennis CIRM-BRFM1778 v1.0	Abobie1	785227	NoxR		Cytoplasm	84.483	tr|B0D0Z3|B0D0Z3_LACBS
Agaricus bisporus var. bisporus (H97) v2.0	Agabi_varbisH97_2	190292	AA2 class-I	HyBpox	Cell membrane	36.82	jgi|Aurde3_1|1207291|estExt_Genewise1.C_9_t20407
Agaricus bisporus var. bisporus (H97) v2.0	Agabi_varbisH97_2	199045	AA2 class-I	HyBpox	Extracellular	35.76	jgi|Aurde3_1|1207291|estExt_Genewise1.C_9_t20407
Agaricus bisporus var. bisporus (H97) v2.0	Agabi_varbisH97_2	229666	AA2 class-I	CcP	Mitochondrion	78.247	jgi|Phlrad1|136696|plus.g66.t1
Agaricus bisporus var. bisporus (H97) v2.0	Agabi_varbisH97_2	188334	AA2_POD		Extracellular	47.207	jgi|Phlrad1|137878|plus.g10562.t1
Agaricus bisporus var. bisporus (H97) v2.0	Agabi_varbisH97_2	221245	AA2_POD		Extracellular	47.619	jgi|Phlrad1|137878|plus.g10562.t1
Agaricus bisporus var. bisporus (H97) v2.0	Agabi_varbisH97_2	122757	AA9_LPMO		Extracellular	35.185	jgi|Phlrad1|140653|minus.g10273.t1
Agaricus bisporus var. bisporus (H97) v2.0	Agabi_varbisH97_2	136180	AA9_LPMO		Extracellular	50	jgi|Phlrad1|140653|minus.g10273.t1
Agaricus bisporus var. bisporus (H97) v2.0	Agabi_varbisH97_2	137828	AA9_LPMO		Extracellular	54.237	jgi|Phlrad1|145579|plus.g11538.t1
Agaricus bisporus var. bisporus (H97) v2.0	Agabi_varbisH97_2	181656	AA9_LPMO		Extracellular	33.898	jgi|Phlrad1|140653|minus.g10273.t1
Agaricus bisporus var. bisporus (H97) v2.0	Agabi_varbisH97_2	188473	AA9_LPMO		Extracellular	34.874	jgi|Phlrad1|145579|plus.g11538.t1
Agaricus bisporus var. bisporus (H97) v2.0	Agabi_varbisH97_2	192993	AA9_LPMO		Extracellular	37.024	jgi|Phlrad1|140653|minus.g10273.t1
Agaricus bisporus var. bisporus (H97) v2.0	Agabi_varbisH97_2	194696	AA9_LPMO		Extracellular	40.249	jgi|Phlrad1|145579|plus.g11538.t1
Agaricus bisporus var. bisporus (H97) v2.0	Agabi_varbisH97_2	196143	AA9_LPMO		Extracellular	36.111	jgi|Phlrad1|140653|minus.g10273.t1
Agaricus bisporus var. bisporus (H97) v2.0	Agabi_varbisH97_2	198453	AA9_LPMO		Extracellular	32.794	jgi|Phlrad1|140653|minus.g10273.t1
Agaricus bisporus var. bisporus (H97) v2.0	Agabi_varbisH97_2	204104	AA9_LPMO		Extracellular	34.934	jgi|Phlrad1|140653|minus.g10273.t1
Agaricus bisporus var. bisporus (H97) v2.0	Agabi_varbisH97_2	226235	AA9_LPMO		Extracellular	58.117	jgi|Phlrad1|140653|minus.g10273.t1
Agaricus bisporus var. bisporus (H97) v2.0	Agabi_varbisH97_2	64972	APO		Plastid	52.778	sp|B9W4V6|APO1_AGRAE
Agaricus bisporus var. bisporus (H97) v2.0	Agabi_varbisH97_2	65123	APO		Plastid	52.941	sp|B9W4V6|APO1_AGRAE
Agaricus bisporus var. bisporus (H97) v2.0	Agabi_varbisH97_2	134420	APO		Extracellular	53.258	sp|B9W4V6|APO1_AGRAE
Agaricus bisporus var. bisporus (H97) v2.0	Agabi_varbisH97_2	139842	APO		Extracellular	50.138	sp|B9W4V6|APO1_AGRAE
Agaricus bisporus var. bisporus (H97) v2.0	Agabi_varbisH97_2	179594	APO		Extracellular	51.831	sp|B9W4V6|APO1_AGRAE
Agaricus bisporus var. bisporus (H97) v2.0	Agabi_varbisH97_2	183665	APO		Extracellular	57.459	sp|B9W4V6|APO1_AGRAE
Agaricus bisporus var. bisporus (H97) v2.0	Agabi_varbisH97_2	183721	APO		Extracellular	63.315	sp|B9W4V6|APO1_AGRAE
Agaricus bisporus var. bisporus (H97) v2.0	Agabi_varbisH97_2	183842	APO		Extracellular	60.665	sp|B9W4V6|APO1_AGRAE
Agaricus bisporus var. bisporus (H97) v2.0	Agabi_varbisH97_2	186833	APO		Extracellular	54.011	sp|B9W4V6|APO1_AGRAE
Agaricus bisporus var. bisporus (H97) v2.0	Agabi_varbisH97_2	188448	APO		Extracellular	59.544	sp|B9W4V6|APO1_AGRAE
Agaricus bisporus var. bisporus (H97) v2.0	Agabi_varbisH97_2	188774	APO		Extracellular	65.341	sp|B9W4V6|APO1_AGRAE
Agaricus bisporus var. bisporus (H97) v2.0	Agabi_varbisH97_2	190943	APO		Plastid	53.416	sp|B9W4V6|APO1_AGRAE
Agaricus bisporus var. bisporus (H97) v2.0	Agabi_varbisH97_2	190967	APO		Extracellular	53.541	sp|B9W4V6|APO1_AGRAE
Agaricus bisporus var. bisporus (H97) v2.0	Agabi_varbisH97_2	190973	APO		Plastid	52.632	sp|B9W4V6|APO1_AGRAE
Agaricus bisporus var. bisporus (H97) v2.0	Agabi_varbisH97_2	190977	APO		Extracellular	50.538	sp|B9W4V6|APO1_AGRAE
Agaricus bisporus var. bisporus (H97) v2.0	Agabi_varbisH97_2	190980	APO		Extracellular	52.941	sp|B9W4V6|APO1_AGRAE
Agaricus bisporus var. bisporus (H97) v2.0	Agabi_varbisH97_2	190985	APO		Extracellular	53.221	sp|B9W4V6|APO1_AGRAE
Agaricus bisporus var. bisporus (H97) v2.0	Agabi_varbisH97_2	193563	APO		Extracellular	57.143	sp|B9W4V6|APO1_AGRAE
Agaricus bisporus var. bisporus (H97) v2.0	Agabi_varbisH97_2	195432	APO		Extracellular	60.822	sp|B9W4V6|APO1_AGRAE
Agaricus bisporus var. bisporus (H97) v2.0	Agabi_varbisH97_2	195436	APO		Extracellular	60.714	sp|B9W4V6|APO1_AGRAE
Agaricus bisporus var. bisporus (H97) v2.0	Agabi_varbisH97_2	207786	APO		Plastid	56.548	sp|B9W4V6|APO1_AGRAE
Agaricus bisporus var. bisporus (H97) v2.0	Agabi_varbisH97_2	226793	APO		Extracellular	54.787	sp|B9W4V6|APO1_AGRAE
Agaricus bisporus var. bisporus (H97) v2.0	Agabi_varbisH97_2	115586	CAT	LSC	Cytoplasm	37.368	6532|CcinKat04|
Agaricus bisporus var. bisporus (H97) v2.0	Agabi_varbisH97_2	195354	CAT	SSC	Peroxisome	39.732	6532|CcinKat04|
Agaricus bisporus var. bisporus (H97) v2.0	Agabi_varbisH97_2	200291	CAT	LSC	Cytoplasm	37.215	6532|CcinKat04|
Agaricus bisporus var. bisporus (H97) v2.0	Agabi_varbisH97_2	122173	CPO		Extracellular	44.262	sp|B9W4V6|APO1_AGRAE
Agaricus bisporus var. bisporus (H97) v2.0	Agabi_varbisH97_2	230090	CPO		Plastid	22.553	sp|B9W4V6|APO1_AGRAE
Agaricus bisporus var. bisporus (H97) v2.0	Agabi_varbisH97_2	179427	GLOX_like	GLOX	Extracellular	57.678	sp|Q01772|GLOX_PHACH
Agaricus bisporus var. bisporus (H97) v2.0	Agabi_varbisH97_2	181085	GLOX_like	CRO3/4/5	Extracellular	27.716	sp|Q01772|GLOX_PHACH
Agaricus bisporus var. bisporus (H97) v2.0	Agabi_varbisH97_2	185747	GLOX_like	CRO1	Extracellular	31.676	sp|Q01772|GLOX_PHACH
Agaricus bisporus var. bisporus (H97) v2.0	Agabi_varbisH97_2	193900	GLOX_like	GLOX	Extracellular	58.912	sp|Q01772|GLOX_PHACH
Agaricus bisporus var. bisporus (H97) v2.0	Agabi_varbisH97_2	193903	GLOX_like	GLOX	Extracellular	58.989	sp|Q01772|GLOX_PHACH
Agaricus bisporus var. bisporus (H97) v2.0	Agabi_varbisH97_2	195282	GLOX_like	CRO2	Cell membrane	31.771	sp|Q01772|GLOX_PHACH
Agaricus bisporus var. bisporus (H97) v2.0	Agabi_varbisH97_2	196108	GLOX_like	CRO1	Extracellular	32.228	sp|Q01772|GLOX_PHACH
Agaricus bisporus var. bisporus (H97) v2.0	Agabi_varbisH97_2	198869	GLOX_like	CRO6	Extracellular	42.407	sp|Q01772|GLOX_PHACH
Agaricus bisporus var. bisporus (H97) v2.0	Agabi_varbisH97_2	227686	GLOX_like	CRO2	Cell membrane	29.828	sp|Q01772|GLOX_PHACH
Agaricus bisporus var. bisporus (H97) v2.0	Agabi_varbisH97_2	78119	GMC	PDH	Extracellular	52.405	AAW82997.1	sp|Q3L245|PDH1_LEUMG
Agaricus bisporus var. bisporus (H97) v2.0	Agabi_varbisH97_2	121909	GMC	AAO	Extracellular	40.314	AAF31169.1	tr|Q9P928|Q9P928_PLEPU
Agaricus bisporus var. bisporus (H97) v2.0	Agabi_varbisH97_2	176954	GMC	AAO	Extracellular	39.076	AAF31169.1	tr|Q9P928|Q9P928_PLEPU
Agaricus bisporus var. bisporus (H97) v2.0	Agabi_varbisH97_2	177008	GMC	PDH	Extracellular	42.487	AAW82997.1	sp|Q3L245|PDH1_LEUMG
Agaricus bisporus var. bisporus (H97) v2.0	Agabi_varbisH97_2	183646	GMC	PDH	Extracellular	60.034	AAW82997.1	sp|Q3L245|PDH1_LEUMG
Agaricus bisporus var. bisporus (H97) v2.0	Agabi_varbisH97_2	183673	GMC	AAO	Extracellular	41.696	AAF31169.1	tr|Q9P928|Q9P928_PLEPU
Agaricus bisporus var. bisporus (H97) v2.0	Agabi_varbisH97_2	185801	GMC	AAO	Extracellular	45.739	AAF31169.1	tr|Q9P928|Q9P928_PLEPU
Agaricus bisporus var. bisporus (H97) v2.0	Agabi_varbisH97_2	188178	GMC	CDH	Extracellular	54.868	ADX41688.1	tr|F1DFN2|F1DFN2_PYCCI
Agaricus bisporus var. bisporus (H97) v2.0	Agabi_varbisH97_2	188295	GMC	PDH	Extracellular	62.436	AAW82997.1	sp|Q3L245|PDH1_LEUMG
Agaricus bisporus var. bisporus (H97) v2.0	Agabi_varbisH97_2	190928	GMC	AAO	Extracellular	41.043	AAF31169.1	tr|Q9P928|Q9P928_PLEPU
Agaricus bisporus var. bisporus (H97) v2.0	Agabi_varbisH97_2	191438	GMC	AOx	Peroxisome	38.462	CDG66232.1	tr|T2M2J4|T2M2J4_PHACH
Agaricus bisporus var. bisporus (H97) v2.0	Agabi_varbisH97_2	191441	GMC	AOx	Mitochondrion	46.231	CDG66232.1	tr|T2M2J4|T2M2J4_PHACH
Agaricus bisporus var. bisporus (H97) v2.0	Agabi_varbisH97_2	191444	GMC	AOx	Peroxisome	38.725	CDG66232.1	tr|T2M2J4|T2M2J4_PHACH
Agaricus bisporus var. bisporus (H97) v2.0	Agabi_varbisH97_2	191450	GMC	AOx	Peroxisome	38.625	CDG66232.1	tr|T2M2J4|T2M2J4_PHACH
Agaricus bisporus var. bisporus (H97) v2.0	Agabi_varbisH97_2	195553	GMC	AOx	Peroxisome	83.41	CDG66232.1	tr|T2M2J4|T2M2J4_PHACH
Agaricus bisporus var. bisporus (H97) v2.0	Agabi_varbisH97_2	203659	GMC	AAO	Extracellular	37.979	AAF31169.1	tr|Q9P928|Q9P928_PLEPU
Agaricus bisporus var. bisporus (H97) v2.0	Agabi_varbisH97_2	205343	GMC	AAO	Extracellular	43.509	AAF31169.1	tr|Q9P928|Q9P928_PLEPU
Agaricus bisporus var. bisporus (H97) v2.0	Agabi_varbisH97_2	208525	GMC	AAO	Extracellular	43.966	AAF31169.1	tr|Q9P928|Q9P928_PLEPU
Agaricus bisporus var. bisporus (H97) v2.0	Agabi_varbisH97_2	209169	GMC	AAO	Extracellular	42.355	AAF31169.1	tr|Q9P928|Q9P928_PLEPU
Agaricus bisporus var. bisporus (H97) v2.0	Agabi_varbisH97_2	211194	GMC	PDH	Extracellular	55.268	AAW82997.1	sp|Q3L245|PDH1_LEUMG
Agaricus bisporus var. bisporus (H97) v2.0	Agabi_varbisH97_2	217506	GMC	AAO	Peroxisome	41.71	AAF31169.1	tr|Q9P928|Q9P928_PLEPU
Agaricus bisporus var. bisporus (H97) v2.0	Agabi_varbisH97_2	217653	GMC	PDH	Extracellular	54.561	AAW82997.1	sp|Q3L245|PDH1_LEUMG
Agaricus bisporus var. bisporus (H97) v2.0	Agabi_varbisH97_2	222047	GMC	AAO	Extracellular	36.998	AAF31169.1	tr|Q9P928|Q9P928_PLEPU
Agaricus bisporus var. bisporus (H97) v2.0	Agabi_varbisH97_2	230189	GMC	PDH	Extracellular	75.415	AAW82997.1	sp|Q3L245|PDH1_LEUMG
Agaricus bisporus var. bisporus (H97) v2.0	Agabi_varbisH97_2	134722	Gpx		Cytoplasm	72.152	LbGpx|Lacbi1.estExt_GeneWisePlus_human.C_110166
Agaricus bisporus var. bisporus (H97) v2.0	Agabi_varbisH97_2	141355	GR		Cytoplasm	78.858	jgi|Lacbi2|290991|Lacbi1.estExt_fgenesh2_pm.C_60019
Agaricus bisporus var. bisporus (H97) v2.0	Agabi_varbisH97_2	189217	Grx1		Mitochondrion	54.444	jgi|Lacbi2|240178|Lacbi1.e_gwh1.52.47.1
Agaricus bisporus var. bisporus (H97) v2.0	Agabi_varbisH97_2	191042	Grx4		Cytoplasm	64.609	jgi|Lacbi2|291218|Lacbi1.estExt_fgenesh2_pm.C_150009
Agaricus bisporus var. bisporus (H97) v2.0	Agabi_varbisH97_2	193439	Grx5		Mitochondrion	70.161	jgi|Lacbi2|148866|Lacbi1.gww1.10.206.1
Agaricus bisporus var. bisporus (H97) v2.0	Agabi_varbisH97_2	192329	Grx6		Golgi apparatus	59.322	jgi|Lacbi2|324212|Lacbi1.fgenesh3_pg.C_scaffold_5000319
Agaricus bisporus var. bisporus (H97) v2.0	Agabi_varbisH97_2	195243	MsrA		Mitochondrion	81.034	jgi|Lacbi2|253748|Lacbi1.e_gww1.38.51.1
Agaricus bisporus var. bisporus (H97) v2.0	Agabi_varbisH97_2	222961	MsrB		Cytoplasm	78.125	jgi|Lacbi2|292080|Lacbi1.estExt_fgenesh2_pg.C_20342
Agaricus bisporus var. bisporus (H97) v2.0	Agabi_varbisH97_2	189922	Nox	NoxA	Endoplasmic reticulum	51.521	tr|Q8J0N4|Q8J0N4_EMEND
Agaricus bisporus var. bisporus (H97) v2.0	Agabi_varbisH97_2	194938	Nox	NoxB	Cell membrane	33.152	tr|Q8J0N4|Q8J0N4_EMEND
Agaricus bisporus var. bisporus (H97) v2.0	Agabi_varbisH97_2	69516	NoxR		Cytoplasm	58.198	tr|B0D0Z3|B0D0Z3_LACBS
Agaricus bisporus var. bisporus (H97) v2.0	Agabi_varbisH97_2	189797	PBG		Mitochondrion	43.902	tr|A0A5N6H3D5|A0A5N6H3D5_ASPFL
Agaricus bisporus var. bisporus (H97) v2.0	Agabi_varbisH97_2	77750	Prx	2-Cys Prx	Nucleus	75.909	jgi|Lacbi2|174328|Lacbi1.estExt_Genewise1_human.C_200095
Agaricus bisporus var. bisporus (H97) v2.0	Agabi_varbisH97_2	122146	Prx	PrxII.2	Cytoplasm	55.233	jgi|Lacbi2|318118|Lacbi1.eu2.Lbscf0008g03000
Agaricus bisporus var. bisporus (H97) v2.0	Agabi_varbisH97_2	184516	Prx	1-Cys Prx	Cytoplasm	84.545	jgi|Lacbi2|172363|Lacbi1.estExt_Genewise1_human.C_40887
Agaricus bisporus var. bisporus (H97) v2.0	Agabi_varbisH97_2	193844	Prx	PrxQ1	Cytoplasm	65.541	jgi|Lacbi2|308972|Lacbi1.eu2.Lbscf0003g06110
Agaricus bisporus var. bisporus (H97) v2.0	Agabi_varbisH97_2	195437	Prx	PrxQ2	Nucleus	73.006	jgi|Copci1|6670|CC1G_07744T0
Agaricus bisporus var. bisporus (H97) v2.0	Agabi_varbisH97_2	229417	Prx	PrxII.1	Mitochondrion	52.695	jgi|Lacbi2|241727|Lacbi1.e_gwh1.83.13.1
Agaricus bisporus var. bisporus (H97) v2.0	Agabi_varbisH97_2	191754	SFA		Cytoplasm	62.334	sp|P32771.1|FADH_YEAST
Agaricus bisporus var. bisporus (H97) v2.0	Agabi_varbisH97_2	207393	SOD1		Cytoplasm	54.605	sp|P00445|SODC_YEAST
Agaricus bisporus var. bisporus (H97) v2.0	Agabi_varbisH97_2	194955	SOD2/3		Mitochondrion	42.918	sp|O13401|SODM_CANAX
Agaricus bisporus var. bisporus (H97) v2.0	Agabi_varbisH97_2	193581	TR		Cytoplasm	69.841	tr|A0A2H3HI03|GIBZA
Agaricus bisporus var. bisporus (H97) v2.0	Agabi_varbisH97_2	132659	Trx	short	Cytoplasm	37.5	jgi|Phlrad1|132812|plus.g4717.t1
Agaricus bisporus var. bisporus (H97) v2.0	Agabi_varbisH97_2	189422	Trx	long	Endoplasmic reticulum	30.097	jgi|Phlrad1|132812|plus.g4717.t1
Agaricus bisporus var. bisporus (H97) v2.0	Agabi_varbisH97_2	215833	Trx	mito	Plastid	41.6	jgi|Phlrad1|132812|plus.g4717.t1
Agrocybe praecox OKM6292 v1.0	Agrpra2	1028831	AA2 class-I	HyBpox	Cell membrane	37.895	jgi|Aurde3_1|1207291|estExt_Genewise1.C_9_t20407
Agrocybe praecox OKM6292 v1.0	Agrpra2	1215417	AA2 class-I	CcP	Mitochondrion	78.641	jgi|Phlrad1|136696|plus.g66.t1
Agrocybe praecox OKM6292 v1.0	Agrpra2	395181	AA2_POD		Extracellular	46.588	jgi|Phlrad1|137878|plus.g10562.t1
Agrocybe praecox OKM6292 v1.0	Agrpra2	396395	AA2_POD		Extracellular	47.826	jgi|Phlrad1|137878|plus.g10562.t1
Agrocybe praecox OKM6292 v1.0	Agrpra2	573370	AA2_POD		Extracellular	48.774	jgi|Phlrad1|137878|plus.g10562.t1
Agrocybe praecox OKM6292 v1.0	Agrpra2	1033816	AA2_POD		Extracellular	51.342	jgi|Phlrad1|137878|plus.g10562.t1
Agrocybe praecox OKM6292 v1.0	Agrpra2	1140729	AA2_POD		Extracellular	50	jgi|Phlrad1|137878|plus.g10562.t1
Agrocybe praecox OKM6292 v1.0	Agrpra2	1147153	AA2_POD		Extracellular	45.946	jgi|Phlrad1|137878|plus.g10562.t1
Agrocybe praecox OKM6292 v1.0	Agrpra2	1147158	AA2_POD		Extracellular	49.326	jgi|Phlrad1|137878|plus.g10562.t1
Agrocybe praecox OKM6292 v1.0	Agrpra2	1152328	AA2_POD		Cytoplasm	50.804	jgi|Phlrad1|137878|plus.g10562.t1
Agrocybe praecox OKM6292 v1.0	Agrpra2	1170070	AA2_POD		Extracellular	46.575	jgi|Phlrad1|137878|plus.g10562.t1
Agrocybe praecox OKM6292 v1.0	Agrpra2	1180838	AA2_POD		Mitochondrion	42.655	jgi|Phlrad1|137878|plus.g10562.t1
Agrocybe praecox OKM6292 v1.0	Agrpra2	1194848	AA2_POD		Extracellular	49.307	jgi|Phlrad1|137878|plus.g10562.t1
Agrocybe praecox OKM6292 v1.0	Agrpra2	1196288	AA2_POD		Extracellular	49.591	jgi|Phlrad1|137878|plus.g10562.t1
Agrocybe praecox OKM6292 v1.0	Agrpra2	1262651	AA2_POD		Extracellular	50.954	jgi|Phlrad1|137878|plus.g10562.t1
Agrocybe praecox OKM6292 v1.0	Agrpra2	1282266	AA2_POD		Extracellular	45.682	jgi|Phlrad1|137878|plus.g10562.t1
Agrocybe praecox OKM6292 v1.0	Agrpra2	535209	AA9_LPMO		Extracellular	36.1	jgi|Phlrad1|140653|minus.g10273.t1
Agrocybe praecox OKM6292 v1.0	Agrpra2	702986	AA9_LPMO		Extracellular	53.017	jgi|Phlrad1|140653|minus.g10273.t1
Agrocybe praecox OKM6292 v1.0	Agrpra2	740931	AA9_LPMO		Extracellular	39.912	jgi|Phlrad1|145579|plus.g11538.t1
Agrocybe praecox OKM6292 v1.0	Agrpra2	864725	AA9_LPMO		Extracellular	37.201	jgi|Phlrad1|140653|minus.g10273.t1
Agrocybe praecox OKM6292 v1.0	Agrpra2	864896	AA9_LPMO		Extracellular	37.586	jgi|Phlrad1|140653|minus.g10273.t1
Agrocybe praecox OKM6292 v1.0	Agrpra2	879667	AA9_LPMO		Extracellular	33.953	jgi|Phlrad1|140653|minus.g10273.t1
Agrocybe praecox OKM6292 v1.0	Agrpra2	885249	AA9_LPMO		Extracellular	38.235	jgi|Phlrad1|145579|plus.g11538.t1
Agrocybe praecox OKM6292 v1.0	Agrpra2	1035203	AA9_LPMO		Extracellular	70.724	jgi|Phlrad1|140653|minus.g10273.t1
Agrocybe praecox OKM6292 v1.0	Agrpra2	1037416	AA9_LPMO		Extracellular	37.45	jgi|Phlrad1|140653|minus.g10273.t1
Agrocybe praecox OKM6292 v1.0	Agrpra2	1038836	AA9_LPMO		Extracellular	70.724	jgi|Phlrad1|140653|minus.g10273.t1
Agrocybe praecox OKM6292 v1.0	Agrpra2	1071589	AA9_LPMO		Extracellular	39.189	jgi|Phlrad1|140653|minus.g10273.t1
Agrocybe praecox OKM6292 v1.0	Agrpra2	1183349	AA9_LPMO		Extracellular	33.654	jgi|Phlrad1|145579|plus.g11538.t1
Agrocybe praecox OKM6292 v1.0	Agrpra2	1187550	AA9_LPMO		Extracellular	40.909	jgi|Phlrad1|140653|minus.g10273.t1
Agrocybe praecox OKM6292 v1.0	Agrpra2	1188971	AA9_LPMO		Extracellular	34.742	jgi|Phlrad1|140653|minus.g10273.t1
Agrocybe praecox OKM6292 v1.0	Agrpra2	1204996	AA9_LPMO		Extracellular	36.929	jgi|Phlrad1|140653|minus.g10273.t1
Agrocybe praecox OKM6292 v1.0	Agrpra2	1209900	AA9_LPMO		Extracellular	36.1	jgi|Phlrad1|140653|minus.g10273.t1
Agrocybe praecox OKM6292 v1.0	Agrpra2	1238009	AA9_LPMO		Extracellular	34.694	jgi|Phlrad1|140653|minus.g10273.t1
Agrocybe praecox OKM6292 v1.0	Agrpra2	1253936	AA9_LPMO		Extracellular	35	jgi|Phlrad1|140653|minus.g10273.t1
Agrocybe praecox OKM6292 v1.0	Agrpra2	1281803	AA9_LPMO		Extracellular	38.542	jgi|Phlrad1|140653|minus.g10273.t1
Agrocybe praecox OKM6292 v1.0	Agrpra2	310172	APO		Extracellular	67.127	sp|B9W4V6|APO1_AGRAE
Agrocybe praecox OKM6292 v1.0	Agrpra2	1080772	APO		Extracellular	69.337	sp|B9W4V6|APO1_AGRAE
Agrocybe praecox OKM6292 v1.0	Agrpra2	377302	CAT	LSC	Cytoplasm	34.725	6532|CcinKat04|
Agrocybe praecox OKM6292 v1.0	Agrpra2	1035701	CAT	SSC	Peroxisome	39.035	6532|CcinKat04|
Agrocybe praecox OKM6292 v1.0	Agrpra2	1139385	CAT	LSC	Cytoplasm	41.944	6532|CcinKat04|
Agrocybe praecox OKM6292 v1.0	Agrpra2	1190352	CPO		Mitochondrion	23.237	sp|B9W4V6|APO1_AGRAE
Agrocybe praecox OKM6292 v1.0	Agrpra2	1052826	DyP		Peroxisome	35.67	tr|Q0VTU1|Q0VTU1_PLEOS
Agrocybe praecox OKM6292 v1.0	Agrpra2	1195253	DyP		Plastid	34.263	tr|Q0VTU1|Q0VTU1_PLEOS
Agrocybe praecox OKM6292 v1.0	Agrpra2	211165	GLOX_like	CRO3/4/5	Extracellular	27.93	sp|Q01772|GLOX_PHACH
Agrocybe praecox OKM6292 v1.0	Agrpra2	330600	GLOX_like	CRO1	Cell membrane	31.55	sp|Q01772|GLOX_PHACH
Agrocybe praecox OKM6292 v1.0	Agrpra2	635671	GLOX_like	CRO6	Extracellular	44.944	sp|Q01772|GLOX_PHACH
Agrocybe praecox OKM6292 v1.0	Agrpra2	637483	GLOX_like	CRO6	Extracellular	43.843	sp|Q01772|GLOX_PHACH
Agrocybe praecox OKM6292 v1.0	Agrpra2	1028607	GLOX_like	CRO6	Extracellular	43.715	sp|Q01772|GLOX_PHACH
Agrocybe praecox OKM6292 v1.0	Agrpra2	1040438	GLOX_like	GLOX	Extracellular	63.178	sp|Q01772|GLOX_PHACH
Agrocybe praecox OKM6292 v1.0	Agrpra2	1070138	GLOX_like	CRO1	Cell membrane	31.895	sp|Q01772|GLOX_PHACH
Agrocybe praecox OKM6292 v1.0	Agrpra2	1183142	GLOX_like	CRO2	Cell membrane	30.939	sp|Q01772|GLOX_PHACH
Agrocybe praecox OKM6292 v1.0	Agrpra2	1193628	GLOX_like	CRO6	Extracellular	42.91	sp|Q01772|GLOX_PHACH
Agrocybe praecox OKM6292 v1.0	Agrpra2	1193632	GLOX_like	CRO6	Extracellular	43.068	sp|Q01772|GLOX_PHACH
Agrocybe praecox OKM6292 v1.0	Agrpra2	1197262	GLOX_like	GLOX	Extracellular	61.08	sp|Q01772|GLOX_PHACH
Agrocybe praecox OKM6292 v1.0	Agrpra2	1205599	GLOX_like	CRO2	Cell membrane	30.208	sp|Q01772|GLOX_PHACH
Agrocybe praecox OKM6292 v1.0	Agrpra2	1250674	GLOX_like	CRO2	Cell membrane	31.315	sp|Q01772|GLOX_PHACH
Agrocybe praecox OKM6292 v1.0	Agrpra2	1270766	GLOX_like	CRO2	Cell membrane	32.124	sp|Q01772|GLOX_PHACH
Agrocybe praecox OKM6292 v1.0	Agrpra2	1283308	GLOX_like	GLOX	Extracellular	62.873	sp|Q01772|GLOX_PHACH
Agrocybe praecox OKM6292 v1.0	Agrpra2	344882	GMC	AAO	Extracellular	47.719	AAF31169.1	tr|Q9P928|Q9P928_PLEPU
Agrocybe praecox OKM6292 v1.0	Agrpra2	548099	GMC	AAO	Extracellular	42.399	AAF31169.1	tr|Q9P928|Q9P928_PLEPU
Agrocybe praecox OKM6292 v1.0	Agrpra2	709107	GMC	AAO	Extracellular	52.364	AAF31169.1	tr|Q9P928|Q9P928_PLEPU
Agrocybe praecox OKM6292 v1.0	Agrpra2	1025234	GMC	AAO	Extracellular	49.383	AAF31169.1	tr|Q9P928|Q9P928_PLEPU
Agrocybe praecox OKM6292 v1.0	Agrpra2	1033301	GMC	AAO	Extracellular	50.874	AAF31169.1	tr|Q9P928|Q9P928_PLEPU
Agrocybe praecox OKM6292 v1.0	Agrpra2	1036292	GMC	AAO	Extracellular	46.303	AAF31169.1	tr|Q9P928|Q9P928_PLEPU
Agrocybe praecox OKM6292 v1.0	Agrpra2	1118415	GMC	AOx	Peroxisome	39.257	CDG66232.1	tr|T2M2J4|T2M2J4_PHACH
Agrocybe praecox OKM6292 v1.0	Agrpra2	1118419	GMC	AOx	Peroxisome	41.148	CDG66232.1	tr|T2M2J4|T2M2J4_PHACH
Agrocybe praecox OKM6292 v1.0	Agrpra2	1139426	GMC	AAO	Extracellular	45.826	AAF31169.1	tr|Q9P928|Q9P928_PLEPU
Agrocybe praecox OKM6292 v1.0	Agrpra2	1177406	GMC	AAO	Extracellular	46.181	AAF31169.1	tr|Q9P928|Q9P928_PLEPU
Agrocybe praecox OKM6292 v1.0	Agrpra2	1180890	GMC	AAO	Extracellular	42.376	AAF31169.1	tr|Q9P928|Q9P928_PLEPU
Agrocybe praecox OKM6292 v1.0	Agrpra2	1182879	GMC	AOx	Peroxisome	38.424	CDG66232.1	tr|T2M2J4|T2M2J4_PHACH
Agrocybe praecox OKM6292 v1.0	Agrpra2	1190501	GMC	AOx	Peroxisome	85.191	CDG66232.1	tr|T2M2J4|T2M2J4_PHACH
Agrocybe praecox OKM6292 v1.0	Agrpra2	1194051	GMC	CDH	Extracellular	62.963	ADX41688.1	tr|F1DFN2|F1DFN2_PYCCI
Agrocybe praecox OKM6292 v1.0	Agrpra2	1210918	GMC	AAO	Extracellular	45.596	AAF31169.1	tr|Q9P928|Q9P928_PLEPU
Agrocybe praecox OKM6292 v1.0	Agrpra2	1223034	GMC	AAO	Peroxisome	51.413	AAF31169.1	tr|Q9P928|Q9P928_PLEPU
Agrocybe praecox OKM6292 v1.0	Agrpra2	1280741	GMC	AAO	Peroxisome	37.5	AAF31169.1	tr|Q9P928|Q9P928_PLEPU
Agrocybe praecox OKM6292 v1.0	Agrpra2	1281545	GMC	AAO	Extracellular	42.087	AAF31169.1	tr|Q9P928|Q9P928_PLEPU
Agrocybe praecox OKM6292 v1.0	Agrpra2	684227	Gpx		Cytoplasm	60	LbGpx|Lacbi1.estExt_GeneWisePlus_human.C_110166
Agrocybe praecox OKM6292 v1.0	Agrpra2	1095637	Gpx		Cytoplasm	76.163	LbGpx|Lacbi1.estExt_GeneWisePlus_human.C_110166
Agrocybe praecox OKM6292 v1.0	Agrpra2	376999	GR		Cytoplasm	82.7	jgi|Lacbi2|290991|Lacbi1.estExt_fgenesh2_pm.C_60019
Agrocybe praecox OKM6292 v1.0	Agrpra2	1142207	Grx1		Mitochondrion	57.143	jgi|Lacbi2|240178|Lacbi1.e_gwh1.52.47.1
Agrocybe praecox OKM6292 v1.0	Agrpra2	1128568	Grx4		Cytoplasm	71.138	jgi|Lacbi2|291218|Lacbi1.estExt_fgenesh2_pm.C_150009
Agrocybe praecox OKM6292 v1.0	Agrpra2	1258237	Grx5		Mitochondrion	74.79	jgi|Lacbi2|148866|Lacbi1.gww1.10.206.1
Agrocybe praecox OKM6292 v1.0	Agrpra2	1220915	Grx6		Golgi apparatus	59.649	jgi|Lacbi2|324212|Lacbi1.fgenesh3_pg.C_scaffold_5000319
Agrocybe praecox OKM6292 v1.0	Agrpra2	767748	MsrA		Mitochondrion	85.632	jgi|Lacbi2|253748|Lacbi1.e_gww1.38.51.1
Agrocybe praecox OKM6292 v1.0	Agrpra2	1021791	MsrB		Cytoplasm	80.159	jgi|Lacbi2|292080|Lacbi1.estExt_fgenesh2_pg.C_20342
Agrocybe praecox OKM6292 v1.0	Agrpra2	1144382	Nox	NoxB	Endoplasmic reticulum	36.691	tr|Q8J0N4|Q8J0N4_EMEND
Agrocybe praecox OKM6292 v1.0	Agrpra2	1177926	Nox	NoxA	Endoplasmic reticulum	54.107	tr|Q8J0N4|Q8J0N4_EMEND
Agrocybe praecox OKM6292 v1.0	Agrpra2	1208170	NoxR		Cytoplasm	72.909	tr|B0D0Z3|B0D0Z3_LACBS
Agrocybe praecox OKM6292 v1.0	Agrpra2	30107	PBG		Mitochondrion	45.988	tr|A0A5N6H3D5|A0A5N6H3D5_ASPFL
Agrocybe praecox OKM6292 v1.0	Agrpra2	366642	Prx	PrxQ2	Nucleus	78.146	jgi|Copci1|6670|CC1G_07744T0
Agrocybe praecox OKM6292 v1.0	Agrpra2	1029765	Prx	PrxQ1	Cytoplasm	80	jgi|Lacbi2|308972|Lacbi1.eu2.Lbscf0003g06110
Agrocybe praecox OKM6292 v1.0	Agrpra2	1034413	Prx	PrxII.1	Mitochondrion	60.119	jgi|Lacbi2|241727|Lacbi1.e_gwh1.83.13.1
Agrocybe praecox OKM6292 v1.0	Agrpra2	1113761	Prx	1-Cys Prx	Cytoplasm	86.486	jgi|Lacbi2|172363|Lacbi1.estExt_Genewise1_human.C_40887
Agrocybe praecox OKM6292 v1.0	Agrpra2	1132785	Prx	2-Cys Prx	Cytoplasm	77.315	jgi|Lacbi2|174328|Lacbi1.estExt_Genewise1_human.C_200095
Agrocybe praecox OKM6292 v1.0	Agrpra2	1181593	Prx	PrxII.2	Cytoplasm	74.269	jgi|Lacbi2|318118|Lacbi1.eu2.Lbscf0008g03000
Agrocybe praecox OKM6292 v1.0	Agrpra2	440296	SFA		Cytoplasm	63.83	sp|P32771.1|FADH_YEAST
Agrocybe praecox OKM6292 v1.0	Agrpra2	1188853	SOD1		Lysosome/Vacuole	59.06	sp|P00445|SODC_YEAST
Agrocybe praecox OKM6292 v1.0	Agrpra2	777450	SOD2/3		Cytoplasm	49.5	sp|O13401|SODM_CANAX
Agrocybe praecox OKM6292 v1.0	Agrpra2	1151075	SOD2/3		Mitochondrion	48.908	sp|O13401|SODM_CANAX
Agrocybe praecox OKM6292 v1.0	Agrpra2	848371	TR		Cytoplasm	71.746	tr|A0A2H3HI03|GIBZA
Agrocybe praecox OKM6292 v1.0	Agrpra2	15959	Trx	long	Endoplasmic reticulum	30.851	jgi|Phlrad1|132812|plus.g4717.t1
Agrocybe praecox OKM6292 v1.0	Agrpra2	1130051	Trx	mito	Mitochondrion	52.459	jgi|Phlrad1|132812|plus.g4717.t1
Agrocybe praecox OKM6292 v1.0	Agrpra2	1142002	Trx	short	Cytoplasm	38.202	jgi|Phlrad1|132812|plus.g4717.t1
Amanita muscaria Koide v1.0	Amamu1	75166	AA2 class-I	CcP	Mitochondrion	77.273	jgi|Phlrad1|136696|plus.g66.t1
Amanita muscaria Koide v1.0	Amamu1	199578	AA2 class-I	HyBpox	Extracellular	37.107	jgi|Aurde3_1|1207291|estExt_Genewise1.C_9_t20407
Amanita muscaria Koide v1.0	Amamu1	162167	AA9_LPMO		Extracellular	37.021	jgi|Phlrad1|140653|minus.g10273.t1
Amanita muscaria Koide v1.0	Amamu1	162171	AA9_LPMO		Extracellular	34.855	jgi|Phlrad1|140653|minus.g10273.t1
Amanita muscaria Koide v1.0	Amamu1	165257	CAT	SSC	Peroxisome	39.159	6532|CcinKat04|
Amanita muscaria Koide v1.0	Amamu1	892147	CAT	LSC	Cytoplasm	39.489	6532|CcinKat04|
Amanita muscaria Koide v1.0	Amamu1	178007	CPO		Endoplasmic reticulum	29.565	sp|B9W4V6|APO1_AGRAE
Amanita muscaria Koide v1.0	Amamu1	89285	DyP		Peroxisome	36.082	tr|Q0VTU1|Q0VTU1_PLEOS
Amanita muscaria Koide v1.0	Amamu1	133842	DyP		Peroxisome	35.934	tr|Q0VTU1|Q0VTU1_PLEOS
Amanita muscaria Koide v1.0	Amamu1	7760	GLOX_like	CRO6	Extracellular	44.322	sp|Q01772|GLOX_PHACH
Amanita muscaria Koide v1.0	Amamu1	124764	GLOX_like	CRO1	Cell membrane	32.721	sp|Q01772|GLOX_PHACH
Amanita muscaria Koide v1.0	Amamu1	165271	GLOX_like	CRO2	Cell membrane	30.969	sp|Q01772|GLOX_PHACH
Amanita muscaria Koide v1.0	Amamu1	1023800	GLOX_like	CRO3/4/5	Extracellular	28.487	sp|Q01772|GLOX_PHACH
Amanita muscaria Koide v1.0	Amamu1	9754	GMC	AOx	Peroxisome	41.138	CDG66232.1	tr|T2M2J4|T2M2J4_PHACH
Amanita muscaria Koide v1.0	Amamu1	74247	GMC	AOx	Peroxisome	39.771	CDG66232.1	tr|T2M2J4|T2M2J4_PHACH
Amanita muscaria Koide v1.0	Amamu1	74348	GMC	AOx	Peroxisome	40.836	CDG66232.1	tr|T2M2J4|T2M2J4_PHACH
Amanita muscaria Koide v1.0	Amamu1	82273	GMC	AAO	Extracellular	42.408	AAF31169.1	tr|Q9P928|Q9P928_PLEPU
Amanita muscaria Koide v1.0	Amamu1	177558	GMC	AOx	Peroxisome	39.185	CDG66232.1	tr|T2M2J4|T2M2J4_PHACH
Amanita muscaria Koide v1.0	Amamu1	185839	GMC	AOx	Peroxisome	41.385	CDG66232.1	tr|T2M2J4|T2M2J4_PHACH
Amanita muscaria Koide v1.0	Amamu1	170222	Gpx		Cytoplasm	66.851	LbGpx|Lacbi1.estExt_GeneWisePlus_human.C_110166
Amanita muscaria Koide v1.0	Amamu1	158344	GR		Cytoplasm	75.105	jgi|Lacbi2|290991|Lacbi1.estExt_fgenesh2_pm.C_60019
Amanita muscaria Koide v1.0	Amamu1	174631	Grx1		Cytoplasm	57.143	jgi|Lacbi2|240178|Lacbi1.e_gwh1.52.47.1
Amanita muscaria Koide v1.0	Amamu1	132009	Grx4		Cytoplasm	62.14	jgi|Lacbi2|291218|Lacbi1.estExt_fgenesh2_pm.C_150009
Amanita muscaria Koide v1.0	Amamu1	49903	Grx5		Mitochondrion	71.304	jgi|Lacbi2|148866|Lacbi1.gww1.10.206.1
Amanita muscaria Koide v1.0	Amamu1	70058	Grx6		Golgi apparatus	55.085	jgi|Lacbi2|324212|Lacbi1.fgenesh3_pg.C_scaffold_5000319
Amanita muscaria Koide v1.0	Amamu1	786012	Grx6		Golgi apparatus	48.76	jgi|Lacbi2|324212|Lacbi1.fgenesh3_pg.C_scaffold_5000319
Amanita muscaria Koide v1.0	Amamu1	168812	MsrA		Cytoplasm	71.751	jgi|Lacbi2|253748|Lacbi1.e_gww1.38.51.1
Amanita muscaria Koide v1.0	Amamu1	157675	MsrB		Cytoplasm	79.845	jgi|Lacbi2|292080|Lacbi1.estExt_fgenesh2_pg.C_20342
Amanita muscaria Koide v1.0	Amamu1	75950	Nox	NoxB	Cell membrane	35.436	tr|Q8J0N4|Q8J0N4_EMEND
Amanita muscaria Koide v1.0	Amamu1	499415	Nox	NoxA	Endoplasmic reticulum	52.043	tr|Q8J0N4|Q8J0N4_EMEND
Amanita muscaria Koide v1.0	Amamu1	1053312	NoxR		Cytoplasm	51.268	tr|B0D0Z3|B0D0Z3_LACBS
Amanita muscaria Koide v1.0	Amamu1	159567	PBG		Cytoplasm	41.718	tr|A0A5N6H3D5|A0A5N6H3D5_ASPFL
Amanita muscaria Koide v1.0	Amamu1	72798	Prx	PrxQ1	Cytoplasm	60.14	jgi|Lacbi2|308972|Lacbi1.eu2.Lbscf0003g06110
Amanita muscaria Koide v1.0	Amamu1	110241	Prx	PrxQ2	Nucleus	75.51	jgi|Copci1|6670|CC1G_07744T0
Amanita muscaria Koide v1.0	Amamu1	156205	Prx	1-Cys Prx	Cytoplasm	85.135	jgi|Lacbi2|172363|Lacbi1.estExt_Genewise1_human.C_40887
Amanita muscaria Koide v1.0	Amamu1	194042	Prx	PrxII.2	Cytoplasm	68.639	jgi|Lacbi2|318118|Lacbi1.eu2.Lbscf0008g03000
Amanita muscaria Koide v1.0	Amamu1	376098	Prx	2-Cys Prx	Cytoplasm	71.889	jgi|Lacbi2|174328|Lacbi1.estExt_Genewise1_human.C_200095
Amanita muscaria Koide v1.0	Amamu1	1024964	Prx	PrxII.1	Mitochondrion	54.762	jgi|Lacbi2|241727|Lacbi1.e_gwh1.83.13.1
Amanita muscaria Koide v1.0	Amamu1	940548	SFA		Cytoplasm	61.968	sp|P32771.1|FADH_YEAST
Amanita muscaria Koide v1.0	Amamu1	166041	SOD2/3		Cytoplasm	47.475	sp|O13401|SODM_CANAX
Amanita muscaria Koide v1.0	Amamu1	185934	SOD2/3		Cytoplasm	41.791	sp|O13401|SODM_CANAX
Amanita muscaria Koide v1.0	Amamu1	190835	SOD2/3		Mitochondrion	42.795	sp|O13401|SODM_CANAX
Amanita muscaria Koide v1.0	Amamu1	72811	TR		Cytoplasm	71.429	tr|A0A2H3HI03|GIBZA
Amanita muscaria Koide v1.0	Amamu1	21254	Trx	mito	Mitochondrion	45.902	jgi|Phlrad1|132812|plus.g4717.t1
Amanita muscaria Koide v1.0	Amamu1	155057	Trx	short	Cytoplasm	30.12	jgi|Phlrad1|132812|plus.g4717.t1
Antrodia serialis Sig1Antser10 v1.0	Antser1	1082429	AA2 class-I	CcP	Mitochondrion	67.987	jgi|Phlrad1|136696|plus.g66.t1
Antrodia serialis Sig1Antser10 v1.0	Antser1	320894	AA2_POD		Extracellular	43.919	jgi|Phlrad1|137878|plus.g10562.t1
Antrodia serialis Sig1Antser10 v1.0	Antser1	17969	AA9_LPMO		Extracellular	60.669	jgi|Phlrad1|145579|plus.g11538.t1
Antrodia serialis Sig1Antser10 v1.0	Antser1	874274	AA9_LPMO		Extracellular	34.8	jgi|Phlrad1|140653|minus.g10273.t1
Antrodia serialis Sig1Antser10 v1.0	Antser1	991211	AA9_LPMO		Extracellular	38.075	jgi|Phlrad1|140653|minus.g10273.t1
Antrodia serialis Sig1Antser10 v1.0	Antser1	881814	CAT	LSC	Cytoplasm	38.611	6532|CcinKat04|
Antrodia serialis Sig1Antser10 v1.0	Antser1	970476	CAT	LSC	Cytoplasm	34.459	6532|CcinKat04|
Antrodia serialis Sig1Antser10 v1.0	Antser1	1087973	CAT	SSC	Peroxisome	37.251	6532|CcinKat04|
Antrodia serialis Sig1Antser10 v1.0	Antser1	1125826	CAT	SSC	Mitochondrion	37.5	6532|CcinKat04|
Antrodia serialis Sig1Antser10 v1.0	Antser1	335618	CPO		Plastid	28.571	sp|B9W4V6|APO1_AGRAE
Antrodia serialis Sig1Antser10 v1.0	Antser1	938989	CPO		Plastid	28.571	sp|B9W4V6|APO1_AGRAE
Antrodia serialis Sig1Antser10 v1.0	Antser1	999442	CPO		Extracellular	27.189	sp|B9W4V6|APO1_AGRAE
Antrodia serialis Sig1Antser10 v1.0	Antser1	1081010	CPO		Mitochondrion	53.191	sp|B9W4V6|APO1_AGRAE
Antrodia serialis Sig1Antser10 v1.0	Antser1	987114	Fhp		Cytoplasm	38.537	sp|P39676|FHP_YEAST
Antrodia serialis Sig1Antser10 v1.0	Antser1	905393	GLOX_like	CRO6	Extracellular	45.693	sp|Q01772|GLOX_PHACH
Antrodia serialis Sig1Antser10 v1.0	Antser1	977094	GLOX_like	CRO1	Cell membrane	32.827	sp|Q01772|GLOX_PHACH
Antrodia serialis Sig1Antser10 v1.0	Antser1	1003283	GLOX_like	CRO3/4/5	Extracellular	29	sp|Q01772|GLOX_PHACH
Antrodia serialis Sig1Antser10 v1.0	Antser1	1013718	GLOX_like	CRO2	Cell membrane	27.352	sp|Q01772|GLOX_PHACH
Antrodia serialis Sig1Antser10 v1.0	Antser1	501750	GMC	AAO	Extracellular	44.583	AAF31169.1	tr|Q9P928|Q9P928_PLEPU
Antrodia serialis Sig1Antser10 v1.0	Antser1	981153	GMC	AAO	Extracellular	45.798	AAF31169.1	tr|Q9P928|Q9P928_PLEPU
Antrodia serialis Sig1Antser10 v1.0	Antser1	999051	GMC	AOx	Peroxisome	85.962	CDG66232.1	tr|T2M2J4|T2M2J4_PHACH
Antrodia serialis Sig1Antser10 v1.0	Antser1	999054	GMC	AOx	Peroxisome	90.217	CDG66232.1	tr|T2M2J4|T2M2J4_PHACH
Antrodia serialis Sig1Antser10 v1.0	Antser1	1086218	GMC	AOx	Peroxisome	40	CDG66232.1	tr|T2M2J4|T2M2J4_PHACH
Antrodia serialis Sig1Antser10 v1.0	Antser1	1086225	GMC	AOx	Peroxisome	39.935	CDG66232.1	tr|T2M2J4|T2M2J4_PHACH
Antrodia serialis Sig1Antser10 v1.0	Antser1	1121530	GMC	AOx	Peroxisome	38.583	CDG66232.1	tr|T2M2J4|T2M2J4_PHACH
Antrodia serialis Sig1Antser10 v1.0	Antser1	1121543	GMC	AOx	Peroxisome	37.619	CDG66232.1	tr|T2M2J4|T2M2J4_PHACH
Antrodia serialis Sig1Antser10 v1.0	Antser1	1155437	GMC	AAO	Extracellular	43.739	AAF31169.1	tr|Q9P928|Q9P928_PLEPU
Antrodia serialis Sig1Antser10 v1.0	Antser1	1084471	Gpx		Cytoplasm	77.215	LbGpx|Lacbi1.estExt_GeneWisePlus_human.C_110166
Antrodia serialis Sig1Antser10 v1.0	Antser1	979147	GR		Cytoplasm	62.025	jgi|Lacbi2|290991|Lacbi1.estExt_fgenesh2_pm.C_60019
Antrodia serialis Sig1Antser10 v1.0	Antser1	995798	Grx1		Mitochondrion	43.529	jgi|Lacbi2|240178|Lacbi1.e_gwh1.52.47.1
Antrodia serialis Sig1Antser10 v1.0	Antser1	1087133	Grx4		Cytoplasm	58.498	jgi|Lacbi2|291218|Lacbi1.estExt_fgenesh2_pm.C_150009
Antrodia serialis Sig1Antser10 v1.0	Antser1	983591	Grx5		Mitochondrion	65.574	jgi|Lacbi2|148866|Lacbi1.gww1.10.206.1
Antrodia serialis Sig1Antser10 v1.0	Antser1	423024	Grx6		Golgi apparatus	50	jgi|Lacbi2|324212|Lacbi1.fgenesh3_pg.C_scaffold_5000319
Antrodia serialis Sig1Antser10 v1.0	Antser1	1126747	MsrA		Cytoplasm	71.098	jgi|Lacbi2|253748|Lacbi1.e_gww1.38.51.1
Antrodia serialis Sig1Antser10 v1.0	Antser1	1010870	MsrB		Mitochondrion	72.519	jgi|Lacbi2|292080|Lacbi1.estExt_fgenesh2_pg.C_20342
Antrodia serialis Sig1Antser10 v1.0	Antser1	968850	Nox	NoxA	Endoplasmic reticulum	50.98	tr|Q8J0N4|Q8J0N4_EMEND
Antrodia serialis Sig1Antser10 v1.0	Antser1	979962	Nox	NoxB	Cell membrane	35.455	tr|Q8J0N4|Q8J0N4_EMEND
Antrodia serialis Sig1Antser10 v1.0	Antser1	961330	NoxR		Cytoplasm	53.901	tr|B0D0Z3|B0D0Z3_LACBS
Antrodia serialis Sig1Antser10 v1.0	Antser1	1087709	NoxR		Cytoplasm	54.255	tr|B0D0Z3|B0D0Z3_LACBS
Antrodia serialis Sig1Antser10 v1.0	Antser1	990736	PBG		Cytoplasm	44.514	tr|A0A5N6H3D5|A0A5N6H3D5_ASPFL
Antrodia serialis Sig1Antser10 v1.0	Antser1	282596	Prx	2-Cys Prx	Cytoplasm	73.488	jgi|Lacbi2|174328|Lacbi1.estExt_Genewise1_human.C_200095
Antrodia serialis Sig1Antser10 v1.0	Antser1	287620	Prx	PrxII.1	Mitochondrion	50.588	jgi|Lacbi2|241727|Lacbi1.e_gwh1.83.13.1
Antrodia serialis Sig1Antser10 v1.0	Antser1	681598	Prx	PrxII.2	Cytoplasm	68.639	jgi|Lacbi2|318118|Lacbi1.eu2.Lbscf0008g03000
Antrodia serialis Sig1Antser10 v1.0	Antser1	878593	Prx	PrxQ2	Nucleus	73.718	jgi|Copci1|6670|CC1G_07744T0
Antrodia serialis Sig1Antser10 v1.0	Antser1	1052703	Prx	1-Cys Prx	Cytoplasm	78.924	jgi|Lacbi2|172363|Lacbi1.estExt_Genewise1_human.C_40887
Antrodia serialis Sig1Antser10 v1.0	Antser1	1081928	Prx	PrxQ1	Cytoplasm	63.946	jgi|Lacbi2|308972|Lacbi1.eu2.Lbscf0003g06110
Antrodia serialis Sig1Antser10 v1.0	Antser1	1087304	Prx	PrxII.1	Plastid	54.015	jgi|Lacbi2|241727|Lacbi1.e_gwh1.83.13.1
Antrodia serialis Sig1Antser10 v1.0	Antser1	967466	SFA		Cytoplasm	62.5	sp|P32771.1|FADH_YEAST
Antrodia serialis Sig1Antser10 v1.0	Antser1	973849	SOD1		Extracellular	61.386	sp|P00445|SODC_YEAST
Antrodia serialis Sig1Antser10 v1.0	Antser1	1014061	SOD2/3		Mitochondrion	46.119	sp|O13401|SODM_CANAX
Antrodia serialis Sig1Antser10 v1.0	Antser1	1027520	SOD2/3		Cytoplasm	38.037	sp|O13401|SODM_CANAX
Antrodia serialis Sig1Antser10 v1.0	Antser1	1016182	TR		Plastid	66.538	tr|A0A2H3HI03|GIBZA
Antrodia serialis Sig1Antser10 v1.0	Antser1	954706	Trx	short	Cytoplasm	40	jgi|Phlrad1|132812|plus.g4717.t1
Antrodia serialis Sig1Antser10 v1.0	Antser1	970228	Trx	long	Endoplasmic reticulum	31.765	jgi|Phlrad1|132812|plus.g4717.t1
Antrodia serialis Sig1Antser10 v1.0	Antser1	1083735	Trx	mito	Mitochondrion	62.5	jgi|Phlrad1|132812|plus.g4717.t1
Armillaria mellea DSM 3731	Armme1_1	11227	AA2 class-I	HyBpox	Extracellular	39.009	jgi|Aurde3_1|1207291|estExt_Genewise1.C_9_t20407
Armillaria mellea DSM 3731	Armme1_1	11963	AA2 class-I	HyBpox	Extracellular	42.157	jgi|Aurde3_1|1207291|estExt_Genewise1.C_9_t20407
Armillaria mellea DSM 3731	Armme1_1	14247	AA2 class-I	CcP	Mitochondrion	71.166	jgi|Phlrad1|136696|plus.g66.t1
Armillaria mellea DSM 3731	Armme1_1	1931	AA2_POD		Extracellular	46.978	jgi|Phlrad1|137878|plus.g10562.t1
Armillaria mellea DSM 3731	Armme1_1	3736	AA2_POD		Extracellular	42.543	jgi|Phlrad1|137878|plus.g10562.t1
Armillaria mellea DSM 3731	Armme1_1	3967	AA2_POD		Extracellular	42.379	jgi|Phlrad1|137878|plus.g10562.t1
Armillaria mellea DSM 3731	Armme1_1	11060	AA2_POD		Extracellular	52	jgi|Phlrad1|137878|plus.g10562.t1
Armillaria mellea DSM 3731	Armme1_1	11070	AA2_POD		Extracellular	42.327	jgi|Phlrad1|137878|plus.g10562.t1
Armillaria mellea DSM 3731	Armme1_1	11499	AA2_POD		Extracellular	53.521	jgi|Phlrad1|137878|plus.g10562.t1
Armillaria mellea DSM 3731	Armme1_1	12547	AA2_POD		Extracellular	43.045	jgi|Phlrad1|137878|plus.g10562.t1
Armillaria mellea DSM 3731	Armme1_1	1104	AA9_LPMO		Extracellular	35.417	jgi|Phlrad1|140653|minus.g10273.t1
Armillaria mellea DSM 3731	Armme1_1	1579	AA9_LPMO		Extracellular	52.083	jgi|Phlrad1|140653|minus.g10273.t1
Armillaria mellea DSM 3731	Armme1_1	1630	AA9_LPMO		Extracellular	31.769	jgi|Phlrad1|140653|minus.g10273.t1
Armillaria mellea DSM 3731	Armme1_1	1631	AA9_LPMO		Extracellular	32.4	jgi|Phlrad1|140653|minus.g10273.t1
Armillaria mellea DSM 3731	Armme1_1	1766	AA9_LPMO		Cytoplasm	36.364	jgi|Phlrad1|145579|plus.g11538.t1
Armillaria mellea DSM 3731	Armme1_1	1777	AA9_LPMO		Extracellular	34.762	jgi|Phlrad1|145579|plus.g11538.t1
Armillaria mellea DSM 3731	Armme1_1	3163	AA9_LPMO		Extracellular	32.218	jgi|Phlrad1|140653|minus.g10273.t1
Armillaria mellea DSM 3731	Armme1_1	3608	AA9_LPMO		Cytoplasm	40.278	jgi|Phlrad1|140653|minus.g10273.t1
Armillaria mellea DSM 3731	Armme1_1	3911	AA9_LPMO		Extracellular	40.113	jgi|Phlrad1|145579|plus.g11538.t1
Armillaria mellea DSM 3731	Armme1_1	4464	AA9_LPMO		Extracellular	49.421	jgi|Phlrad1|140653|minus.g10273.t1
Armillaria mellea DSM 3731	Armme1_1	5124	AA9_LPMO		Extracellular	55.909	jgi|Phlrad1|145579|plus.g11538.t1
Armillaria mellea DSM 3731	Armme1_1	5851	AA9_LPMO		Cell membrane	39.936	jgi|Phlrad1|140653|minus.g10273.t1
Armillaria mellea DSM 3731	Armme1_1	5852	AA9_LPMO		Extracellular	37.398	jgi|Phlrad1|145579|plus.g11538.t1
Armillaria mellea DSM 3731	Armme1_1	8488	AA9_LPMO		Extracellular	35.102	jgi|Phlrad1|145579|plus.g11538.t1
Armillaria mellea DSM 3731	Armme1_1	10667	AA9_LPMO		Extracellular	36.641	jgi|Phlrad1|140653|minus.g10273.t1
Armillaria mellea DSM 3731	Armme1_1	13440	AA9_LPMO		Extracellular	42.373	jgi|Phlrad1|145579|plus.g11538.t1
Armillaria mellea DSM 3731	Armme1_1	13549	AA9_LPMO		Extracellular	33.466	jgi|Phlrad1|140653|minus.g10273.t1
Armillaria mellea DSM 3731	Armme1_1	13734	AA9_LPMO		Extracellular	42.857	jgi|Phlrad1|140653|minus.g10273.t1
Armillaria mellea DSM 3731	Armme1_1	3069	CAT	SSC	Peroxisome	38.803	6532|CcinKat04|
Armillaria mellea DSM 3731	Armme1_1	8171	CAT	SSC	Peroxisome	52.137	6532|CcinKat04|
Armillaria mellea DSM 3731	Armme1_1	8293	CAT	SSC	Peroxisome	46.395	6532|CcinKat04|
Armillaria mellea DSM 3731	Armme1_1	13564	CAT	LSC	Cytoplasm	35.678	6532|CcinKat04|
Armillaria mellea DSM 3731	Armme1_1	4049	CPO		Extracellular	33.036	sp|B9W4V6|APO1_AGRAE
Armillaria mellea DSM 3731	Armme1_1	4051	CPO		Mitochondrion	27.273	sp|B9W4V6|APO1_AGRAE
Armillaria mellea DSM 3731	Armme1_1	9787	CPO		Mitochondrion	30.159	sp|B9W4V6|APO1_AGRAE
Armillaria mellea DSM 3731	Armme1_1	1112	DyP		Extracellular	44.737	tr|Q0VTU1|Q0VTU1_PLEOS
Armillaria mellea DSM 3731	Armme1_1	3330	DyP		Extracellular	38.137	tr|Q0VTU1|Q0VTU1_PLEOS
Armillaria mellea DSM 3731	Armme1_1	3547	DyP		Peroxisome	36.308	tr|Q0VTU1|Q0VTU1_PLEOS
Armillaria mellea DSM 3731	Armme1_1	5556	DyP		Peroxisome	36.238	tr|Q0VTU1|Q0VTU1_PLEOS
Armillaria mellea DSM 3731	Armme1_1	7094	GLOX_like	CRO6	Extracellular	42.596	sp|Q01772|GLOX_PHACH
Armillaria mellea DSM 3731	Armme1_1	8241	GLOX_like	CRO2	Cell membrane	31.488	sp|Q01772|GLOX_PHACH
Armillaria mellea DSM 3731	Armme1_1	9065	GLOX_like	CRO1	Extracellular	32.13	sp|Q01772|GLOX_PHACH
Armillaria mellea DSM 3731	Armme1_1	10344	GLOX_like	CRO3/4/5	Extracellular	28.764	sp|Q01772|GLOX_PHACH
Armillaria mellea DSM 3731	Armme1_1	13676	GLOX_like	CRO6	Extracellular	37.527	sp|Q01772|GLOX_PHACH
Armillaria mellea DSM 3731	Armme1_1	1278	GMC	AAO	Extracellular	38.028	AAF31169.1	tr|Q9P928|Q9P928_PLEPU
Armillaria mellea DSM 3731	Armme1_1	1385	GMC	POx	Mitochondrion	39.957	AAP40332.1	tr|Q7ZA32|Q7ZA32_TRAOC
Armillaria mellea DSM 3731	Armme1_1	1856	GMC	AAO	Mitochondrion	42.188	AAF31169.1	tr|Q9P928|Q9P928_PLEPU
Armillaria mellea DSM 3731	Armme1_1	1860	GMC	CDH	Extracellular	56.604	ADX41688.1	tr|F1DFN2|F1DFN2_PYCCI
Armillaria mellea DSM 3731	Armme1_1	1869	GMC	AAO	Peroxisome	45.091	AAF31169.1	tr|Q9P928|Q9P928_PLEPU
Armillaria mellea DSM 3731	Armme1_1	2266	GMC	AAO	Mitochondrion	39.69	AAF31169.1	tr|Q9P928|Q9P928_PLEPU
Armillaria mellea DSM 3731	Armme1_1	3042	GMC	AOx	Peroxisome	38.957	CDG66232.1	tr|T2M2J4|T2M2J4_PHACH
Armillaria mellea DSM 3731	Armme1_1	3058	GMC	AOx	Peroxisome	39.641	CDG66232.1	tr|T2M2J4|T2M2J4_PHACH
Armillaria mellea DSM 3731	Armme1_1	3105	GMC	AAO	Endoplasmic reticulum	39.865	AAF31169.1	tr|Q9P928|Q9P928_PLEPU
Armillaria mellea DSM 3731	Armme1_1	3510	GMC	AAO	Extracellular	45.184	AAF31169.1	tr|Q9P928|Q9P928_PLEPU
Armillaria mellea DSM 3731	Armme1_1	3511	GMC	AAO	Extracellular	41.167	AAF31169.1	tr|Q9P928|Q9P928_PLEPU
Armillaria mellea DSM 3731	Armme1_1	3514	GMC	AAO	Extracellular	47.469	AAF31169.1	tr|Q9P928|Q9P928_PLEPU
Armillaria mellea DSM 3731	Armme1_1	3996	GMC	AAO	Extracellular	43.993	AAF31169.1	tr|Q9P928|Q9P928_PLEPU
Armillaria mellea DSM 3731	Armme1_1	4436	GMC	AAO	Extracellular	42.81	AAF31169.1	tr|Q9P928|Q9P928_PLEPU
Armillaria mellea DSM 3731	Armme1_1	5237	GMC	POx	Peroxisome	35.714	AAP40332.1	tr|Q7ZA32|Q7ZA32_TRAOC
Armillaria mellea DSM 3731	Armme1_1	6790	GMC	AAO	Extracellular	45.088	AAF31169.1	tr|Q9P928|Q9P928_PLEPU
Armillaria mellea DSM 3731	Armme1_1	7588	GMC	AAO	Extracellular	46.055	AAF31169.1	tr|Q9P928|Q9P928_PLEPU
Armillaria mellea DSM 3731	Armme1_1	7794	GMC	AAO	Extracellular	46.397	AAF31169.1	tr|Q9P928|Q9P928_PLEPU
Armillaria mellea DSM 3731	Armme1_1	7795	GMC	AAO	Extracellular	45.724	AAF31169.1	tr|Q9P928|Q9P928_PLEPU
Armillaria mellea DSM 3731	Armme1_1	7979	GMC	AAO	Extracellular	44.991	AAF31169.1	tr|Q9P928|Q9P928_PLEPU
Armillaria mellea DSM 3731	Armme1_1	8330	GMC	AAO	Extracellular	45.803	AAF31169.1	tr|Q9P928|Q9P928_PLEPU
Armillaria mellea DSM 3731	Armme1_1	8585	GMC	AOx	Peroxisome	40.291	CDG66232.1	tr|T2M2J4|T2M2J4_PHACH
Armillaria mellea DSM 3731	Armme1_1	8616	GMC	CDH	Extracellular	36.935	ADX41688.1	tr|F1DFN2|F1DFN2_PYCCI
Armillaria mellea DSM 3731	Armme1_1	9499	GMC	AAO	Extracellular	45.804	AAF31169.1	tr|Q9P928|Q9P928_PLEPU
Armillaria mellea DSM 3731	Armme1_1	9501	GMC	AAO	Extracellular	40.972	AAF31169.1	tr|Q9P928|Q9P928_PLEPU
Armillaria mellea DSM 3731	Armme1_1	9502	GMC	AAO	Cytoplasm	40.546	AAF31169.1	tr|Q9P928|Q9P928_PLEPU
Armillaria mellea DSM 3731	Armme1_1	10663	GMC	AOx	Peroxisome	39.742	CDG66232.1	tr|T2M2J4|T2M2J4_PHACH
Armillaria mellea DSM 3731	Armme1_1	11424	GMC	AAO	Extracellular	38.359	AAF31169.1	tr|Q9P928|Q9P928_PLEPU
Armillaria mellea DSM 3731	Armme1_1	11843	GMC	AOx	Peroxisome	86.482	CDG66232.1	tr|T2M2J4|T2M2J4_PHACH
Armillaria mellea DSM 3731	Armme1_1	12117	GMC	AAO	Extracellular	45	AAF31169.1	tr|Q9P928|Q9P928_PLEPU
Armillaria mellea DSM 3731	Armme1_1	12811	GMC	AAO	Extracellular	43.915	AAF31169.1	tr|Q9P928|Q9P928_PLEPU
Armillaria mellea DSM 3731	Armme1_1	13029	GMC	AAO	Mitochondrion	46.069	AAF31169.1	tr|Q9P928|Q9P928_PLEPU
Armillaria mellea DSM 3731	Armme1_1	13555	GMC	GDH	Plastid	66.023	AIL89873.1
Armillaria mellea DSM 3731	Armme1_1	13556	GMC	GDH	Extracellular	46.624	AIL89873.1
Armillaria mellea DSM 3731	Armme1_1	13589	GMC	CDH	Lysosome/Vacuole	65.988	ADX41688.1	tr|F1DFN2|F1DFN2_PYCCI
Armillaria mellea DSM 3731	Armme1_1	13646	GMC	AOx	Peroxisome	39.494	CDG66232.1	tr|T2M2J4|T2M2J4_PHACH
Armillaria mellea DSM 3731	Armme1_1	14160	GMC	AAO	Extracellular	44.891	AAF31169.1	tr|Q9P928|Q9P928_PLEPU
Armillaria mellea DSM 3731	Armme1_1	12509	Gpx		Cytoplasm	66.12	LbGpx|Lacbi1.estExt_GeneWisePlus_human.C_110166
Armillaria mellea DSM 3731	Armme1_1	9575	GR		Cytoplasm	64.766	jgi|Lacbi2|290991|Lacbi1.estExt_fgenesh2_pm.C_60019
Armillaria mellea DSM 3731	Armme1_1	2001	Grx1		Mitochondrion	55.172	jgi|Lacbi2|240178|Lacbi1.e_gwh1.52.47.1
Armillaria mellea DSM 3731	Armme1_1	3760	Grx1		Mitochondrion	51.111	jgi|Lacbi2|240178|Lacbi1.e_gwh1.52.47.1
Armillaria mellea DSM 3731	Armme1_1	9319	Grx4		Cytoplasm	65.984	jgi|Lacbi2|291218|Lacbi1.estExt_fgenesh2_pm.C_150009
Armillaria mellea DSM 3731	Armme1_1	6235	Grx5		Mitochondrion	76.724	jgi|Lacbi2|148866|Lacbi1.gww1.10.206.1
Armillaria mellea DSM 3731	Armme1_1	1570	Grx6		Golgi apparatus	56.303	jgi|Lacbi2|324212|Lacbi1.fgenesh3_pg.C_scaffold_5000319
Armillaria mellea DSM 3731	Armme1_1	9771	MsrA		Cytoplasm	56.71	jgi|Lacbi2|253748|Lacbi1.e_gww1.38.51.1
Armillaria mellea DSM 3731	Armme1_1	11190	MsrA		Plastid	72.674	jgi|Lacbi2|253748|Lacbi1.e_gww1.38.51.1
Armillaria mellea DSM 3731	Armme1_1	2072	MsrB		Cytoplasm	77.344	jgi|Lacbi2|292080|Lacbi1.estExt_fgenesh2_pg.C_20342
Armillaria mellea DSM 3731	Armme1_1	1627	Nox	NoxB	Lysosome/Vacuole	35.145	tr|Q8J0N4|Q8J0N4_EMEND
Armillaria mellea DSM 3731	Armme1_1	4897	Nox	NoxA	Endoplasmic reticulum	48.841	tr|Q8J0N4|Q8J0N4_EMEND
Armillaria mellea DSM 3731	Armme1_1	1934	NoxR		Cytoplasm	65.658	tr|B0D0Z3|B0D0Z3_LACBS
Armillaria mellea DSM 3731	Armme1_1	10127	PBG		Cytoplasm	40.867	tr|A0A5N6H3D5|A0A5N6H3D5_ASPFL
Armillaria mellea DSM 3731	Armme1_1	3078	Prx	1-Cys Prx	Cytoplasm	79.186	jgi|Lacbi2|172363|Lacbi1.estExt_Genewise1_human.C_40887
Armillaria mellea DSM 3731	Armme1_1	3931	Prx	PrxII.2	Cytoplasm	70	jgi|Lacbi2|318118|Lacbi1.eu2.Lbscf0008g03000
Armillaria mellea DSM 3731	Armme1_1	4409	Prx	2-Cys Prx	Cytoplasm	80.788	jgi|Lacbi2|174328|Lacbi1.estExt_Genewise1_human.C_200095
Armillaria mellea DSM 3731	Armme1_1	6296	Prx	2-Cys Prx	Cytoplasm	79.703	jgi|Lacbi2|174328|Lacbi1.estExt_Genewise1_human.C_200095
Armillaria mellea DSM 3731	Armme1_1	8584	Prx	1-Cys Prx	Cytoplasm	75.799	jgi|Lacbi2|172363|Lacbi1.estExt_Genewise1_human.C_40887
Armillaria mellea DSM 3731	Armme1_1	9748	Prx	PrxQ2	Nucleus	57.047	jgi|Copci1|6670|CC1G_07744T0
Armillaria mellea DSM 3731	Armme1_1	11321	Prx	2-Cys Prx	Cytoplasm	80.102	jgi|Lacbi2|174328|Lacbi1.estExt_Genewise1_human.C_200095
Armillaria mellea DSM 3731	Armme1_1	13102	Prx	PrxII.1	Mitochondrion	52.096	jgi|Lacbi2|241727|Lacbi1.e_gwh1.83.13.1
Armillaria mellea DSM 3731	Armme1_1	14260	Prx	PrxII.2	Cytoplasm	69.231	jgi|Lacbi2|318118|Lacbi1.eu2.Lbscf0008g03000
Armillaria mellea DSM 3731	Armme1_1	11834	SFA		Cytoplasm	62.766	sp|P32771.1|FADH_YEAST
Armillaria mellea DSM 3731	Armme1_1	2224	SOD1		Extracellular	55.263	sp|P00445|SODC_YEAST
Armillaria mellea DSM 3731	Armme1_1	2500	SOD1		Extracellular	51.316	sp|P00445|SODC_YEAST
Armillaria mellea DSM 3731	Armme1_1	3858	SOD1		Plastid	64.667	sp|P00445|SODC_YEAST
Armillaria mellea DSM 3731	Armme1_1	4724	SOD1		Extracellular	56.579	sp|P00445|SODC_YEAST
Armillaria mellea DSM 3731	Armme1_1	1071	SOD2/3		Cytoplasm	37.692	sp|O13401|SODM_CANAX
Armillaria mellea DSM 3731	Armme1_1	2596	SOD2/3		Mitochondrion	44.828	sp|O13401|SODM_CANAX
Armillaria mellea DSM 3731	Armme1_1	10934	TR		Cytoplasm	72.063	tr|A0A2H3HI03|GIBZA
Armillaria mellea DSM 3731	Armme1_1	5586	Trx	short	Cytoplasm	36.264	jgi|Phlrad1|132812|plus.g4717.t1
Armillaria mellea DSM 3731	Armme1_1	8921	Trx	mito	Mitochondrion	48.718	jgi|Phlrad1|132812|plus.g4717.t1
Armillaria mellea DSM 3731	Armme1_1	9456	Trx	short	Cytoplasm	40.244	jgi|Phlrad1|132812|plus.g4717.t1
Armillaria mellea DSM 3731	Armme1_1	9548	Trx	short	Cytoplasm	40.964	jgi|Phlrad1|132812|plus.g4717.t1
Auricularia subglabra v2.0	Aurde3_1	101509	AA2 class-I	HyBpox	Extracellular	49.184	jgi|Aurde3_1|1207291|estExt_Genewise1.C_9_t20407
Auricularia subglabra v2.0	Aurde3_1	1173867	AA2 class-I	HyBpox	Extracellular	48.425	jgi|Aurde3_1|1207291|estExt_Genewise1.C_9_t20407
Auricularia subglabra v2.0	Aurde3_1	1207291	AA2 class-I	HyBpox	Extracellular	100	jgi|Aurde3_1|1207291|estExt_Genewise1.C_9_t20407
Auricularia subglabra v2.0	Aurde3_1	1274491	AA2 class-I	CcP	Plastid	73.312	jgi|Phlrad1|136696|plus.g66.t1
Auricularia subglabra v2.0	Aurde3_1	1409801	AA2 class-I	HyBpox	Extracellular	46.169	jgi|Aurde3_1|1207291|estExt_Genewise1.C_9_t20407
Auricularia subglabra v2.0	Aurde3_1	166460	AA2_POD		Extracellular	48.943	jgi|Phlrad1|137878|plus.g10562.t1
Auricularia subglabra v2.0	Aurde3_1	172093	AA2_POD		Extracellular	45.787	jgi|Phlrad1|137878|plus.g10562.t1
Auricularia subglabra v2.0	Aurde3_1	173267	AA2_POD		Extracellular	46.439	jgi|Phlrad1|137878|plus.g10562.t1
Auricularia subglabra v2.0	Aurde3_1	1144678	AA2_POD		Extracellular	40.909	jgi|Phlrad1|137878|plus.g10562.t1
Auricularia subglabra v2.0	Aurde3_1	1174921	AA2_POD		Extracellular	46.089	jgi|Phlrad1|137878|plus.g10562.t1
Auricularia subglabra v2.0	Aurde3_1	1174984	AA2_POD		Extracellular	45.983	jgi|Phlrad1|137878|plus.g10562.t1
Auricularia subglabra v2.0	Aurde3_1	1175235	AA2_POD		Plastid	45.198	jgi|Phlrad1|137878|plus.g10562.t1
Auricularia subglabra v2.0	Aurde3_1	1191998	AA2_POD		Extracellular	46.041	jgi|Phlrad1|137878|plus.g10562.t1
Auricularia subglabra v2.0	Aurde3_1	1218302	AA2_POD		Extracellular	47.977	jgi|Phlrad1|137878|plus.g10562.t1
Auricularia subglabra v2.0	Aurde3_1	1219710	AA2_POD		Extracellular	47.945	jgi|Phlrad1|137878|plus.g10562.t1
Auricularia subglabra v2.0	Aurde3_1	1246082	AA2_POD		Extracellular	47.059	jgi|Phlrad1|137878|plus.g10562.t1
Auricularia subglabra v2.0	Aurde3_1	1313929	AA2_POD		Extracellular	46.341	jgi|Phlrad1|137878|plus.g10562.t1
Auricularia subglabra v2.0	Aurde3_1	1330207	AA2_POD		Extracellular	50.136	jgi|Phlrad1|137878|plus.g10562.t1
Auricularia subglabra v2.0	Aurde3_1	1348139	AA2_POD		Extracellular	47.941	jgi|Phlrad1|137878|plus.g10562.t1
Auricularia subglabra v2.0	Aurde3_1	1351625	AA2_POD		Extracellular	48.596	jgi|Phlrad1|137878|plus.g10562.t1
Auricularia subglabra v2.0	Aurde3_1	1355620	AA2_POD		Extracellular	46.921	jgi|Phlrad1|137878|plus.g10562.t1
Auricularia subglabra v2.0	Aurde3_1	1356050	AA2_POD		Extracellular	47.866	jgi|Phlrad1|137878|plus.g10562.t1
Auricularia subglabra v2.0	Aurde3_1	1361155	AA2_POD		Cytoplasm	50.413	jgi|Phlrad1|137878|plus.g10562.t1
Auricularia subglabra v2.0	Aurde3_1	76025	AA9_LPMO		Extracellular	40.909	jgi|Phlrad1|140653|minus.g10273.t1
Auricularia subglabra v2.0	Aurde3_1	120993	AA9_LPMO		Extracellular	48.908	jgi|Phlrad1|140653|minus.g10273.t1
Auricularia subglabra v2.0	Aurde3_1	140513	AA9_LPMO		Extracellular	39.076	jgi|Phlrad1|140653|minus.g10273.t1
Auricularia subglabra v2.0	Aurde3_1	165660	AA9_LPMO		Extracellular	38.889	jgi|Phlrad1|140653|minus.g10273.t1
Auricularia subglabra v2.0	Aurde3_1	199593	AA9_LPMO		Extracellular	35.135	jgi|Phlrad1|140653|minus.g10273.t1
Auricularia subglabra v2.0	Aurde3_1	1168752	AA9_LPMO		Extracellular	37.551	jgi|Phlrad1|140653|minus.g10273.t1
Auricularia subglabra v2.0	Aurde3_1	1220240	AA9_LPMO		Extracellular	37.5	jgi|Phlrad1|140653|minus.g10273.t1
Auricularia subglabra v2.0	Aurde3_1	1242411	AA9_LPMO		Extracellular	35.391	jgi|Phlrad1|140653|minus.g10273.t1
Auricularia subglabra v2.0	Aurde3_1	1273758	AA9_LPMO		Extracellular	35.193	jgi|Phlrad1|140653|minus.g10273.t1
Auricularia subglabra v2.0	Aurde3_1	1335541	AA9_LPMO		Extracellular	36.822	jgi|Phlrad1|140653|minus.g10273.t1
Auricularia subglabra v2.0	Aurde3_1	1346206	AA9_LPMO		Extracellular	36.082	jgi|Phlrad1|140653|minus.g10273.t1
Auricularia subglabra v2.0	Aurde3_1	1348548	AA9_LPMO		Extracellular	36.726	jgi|Phlrad1|140653|minus.g10273.t1
Auricularia subglabra v2.0	Aurde3_1	1352721	AA9_LPMO		Extracellular	37.838	jgi|Phlrad1|140653|minus.g10273.t1
Auricularia subglabra v2.0	Aurde3_1	1355442	AA9_LPMO		Extracellular	36.923	jgi|Phlrad1|140653|minus.g10273.t1
Auricularia subglabra v2.0	Aurde3_1	1411345	AA9_LPMO		Extracellular	36.402	jgi|Phlrad1|140653|minus.g10273.t1
Auricularia subglabra v2.0	Aurde3_1	1413064	AA9_LPMO		Extracellular	36.967	jgi|Phlrad1|140653|minus.g10273.t1
Auricularia subglabra v2.0	Aurde3_1	1413874	AA9_LPMO		Extracellular	59.477	jgi|Phlrad1|140653|minus.g10273.t1
Auricularia subglabra v2.0	Aurde3_1	63312	APO		Extracellular	50.394	sp|B9W4V6|APO1_AGRAE
Auricularia subglabra v2.0	Aurde3_1	74851	APO		Extracellular	51.233	sp|B9W4V6|APO1_AGRAE
Auricularia subglabra v2.0	Aurde3_1	1041570	APO		Extracellular	57.183	sp|B9W4V6|APO1_AGRAE
Auricularia subglabra v2.0	Aurde3_1	1176722	APO		Extracellular	55.041	sp|B9W4V6|APO1_AGRAE
Auricularia subglabra v2.0	Aurde3_1	1189702	APO		Extracellular	49.868	sp|B9W4V6|APO1_AGRAE
Auricularia subglabra v2.0	Aurde3_1	1192525	APO		Extracellular	57.746	sp|B9W4V6|APO1_AGRAE
Auricularia subglabra v2.0	Aurde3_1	1308655	APO		Extracellular	53.93	sp|B9W4V6|APO1_AGRAE
Auricularia subglabra v2.0	Aurde3_1	1317473	APO		Extracellular	51.671	sp|B9W4V6|APO1_AGRAE
Auricularia subglabra v2.0	Aurde3_1	1327957	APO		Extracellular	47.253	sp|B9W4V6|APO1_AGRAE
Auricularia subglabra v2.0	Aurde3_1	1048149	CAT	SSC	Extracellular	40.884	6532|CcinKat04|
Auricularia subglabra v2.0	Aurde3_1	1204029	CAT	LSC	Cytoplasm	35.961	6532|CcinKat04|
Auricularia subglabra v2.0	Aurde3_1	1273741	CAT	SSC	Peroxisome	38.717	6532|CcinKat04|
Auricularia subglabra v2.0	Aurde3_1	1178462	CPO		Mitochondrion	26.484	sp|B9W4V6|APO1_AGRAE
Auricularia subglabra v2.0	Aurde3_1	1336115	CPO		Extracellular	32.765	sp|B9W4V6|APO1_AGRAE
Auricularia subglabra v2.0	Aurde3_1	145937	DyP		Cytoplasm	42.601	tr|Q0VTU1|Q0VTU1_PLEOS
Auricularia subglabra v2.0	Aurde3_1	173588	DyP		Extracellular	40.773	tr|Q0VTU1|Q0VTU1_PLEOS
Auricularia subglabra v2.0	Aurde3_1	1046076	DyP		Extracellular	43.177	tr|Q0VTU1|Q0VTU1_PLEOS
Auricularia subglabra v2.0	Aurde3_1	1160422	DyP		Cytoplasm	41.364	tr|Q0VTU1|Q0VTU1_PLEOS
Auricularia subglabra v2.0	Aurde3_1	1173779	DyP		Plastid	45.553	tr|Q0VTU1|Q0VTU1_PLEOS
Auricularia subglabra v2.0	Aurde3_1	1211070	DyP		Extracellular	42.737	tr|Q0VTU1|Q0VTU1_PLEOS
Auricularia subglabra v2.0	Aurde3_1	1228558	DyP		Cytoplasm	42.398	tr|Q0VTU1|Q0VTU1_PLEOS
Auricularia subglabra v2.0	Aurde3_1	1332164	DyP		Cytoplasm	41.913	tr|Q0VTU1|Q0VTU1_PLEOS
Auricularia subglabra v2.0	Aurde3_1	1338449	DyP		Plastid	44.719	tr|Q0VTU1|Q0VTU1_PLEOS
Auricularia subglabra v2.0	Aurde3_1	1409596	DyP		Extracellular	43.612	tr|Q0VTU1|Q0VTU1_PLEOS
Auricularia subglabra v2.0	Aurde3_1	1414876	DyP		Extracellular	40.302	tr|Q0VTU1|Q0VTU1_PLEOS
Auricularia subglabra v2.0	Aurde3_1	1415405	Fhp		Plastid	37.47	sp|P39676|FHP_YEAST
Auricularia subglabra v2.0	Aurde3_1	64772	GLOX_like	CRO6	Extracellular	42	sp|Q01772|GLOX_PHACH
Auricularia subglabra v2.0	Aurde3_1	1223180	GLOX_like	CRO2	Cell membrane	28.788	sp|Q01772|GLOX_PHACH
Auricularia subglabra v2.0	Aurde3_1	1271771	GLOX_like	CRO3/4/5	Extracellular	28.964	sp|Q01772|GLOX_PHACH
Auricularia subglabra v2.0	Aurde3_1	1275831	GLOX_like	CRO2	Cell membrane	31.533	sp|Q01772|GLOX_PHACH
Auricularia subglabra v2.0	Aurde3_1	1277261	GLOX_like	CRO2	Extracellular	32.984	sp|Q01772|GLOX_PHACH
Auricularia subglabra v2.0	Aurde3_1	1316077	GLOX_like	GLOX	Extracellular	70.522	sp|Q01772|GLOX_PHACH
Auricularia subglabra v2.0	Aurde3_1	1330870	GLOX_like	GLOX	Extracellular	72.948	sp|Q01772|GLOX_PHACH
Auricularia subglabra v2.0	Aurde3_1	1332276	GLOX_like	CRO6	Extracellular	41.328	sp|Q01772|GLOX_PHACH
Auricularia subglabra v2.0	Aurde3_1	138513	GMC	AOx	Peroxisome	36.236	CDG66232.1	tr|T2M2J4|T2M2J4_PHACH
Auricularia subglabra v2.0	Aurde3_1	176003	GMC	POx	Plastid	68.519	AAP40332.1	tr|Q7ZA32|Q7ZA32_TRAOC
Auricularia subglabra v2.0	Aurde3_1	1183201	GMC	AOx	Mitochondrion	37.296	CDG66232.1	tr|T2M2J4|T2M2J4_PHACH
Auricularia subglabra v2.0	Aurde3_1	1191445	GMC	AOx	Peroxisome	39.591	CDG66232.1	tr|T2M2J4|T2M2J4_PHACH
Auricularia subglabra v2.0	Aurde3_1	1276842	GMC	POx	Plastid	70.658	AAP40332.1	tr|Q7ZA32|Q7ZA32_TRAOC
Auricularia subglabra v2.0	Aurde3_1	1277777	GMC	AOx	Peroxisome	39.479	CDG66232.1	tr|T2M2J4|T2M2J4_PHACH
Auricularia subglabra v2.0	Aurde3_1	1278824	GMC	AOx	Peroxisome	39.748	CDG66232.1	tr|T2M2J4|T2M2J4_PHACH
Auricularia subglabra v2.0	Aurde3_1	1329463	GMC	CDH	Extracellular	60.933	ADX41688.1	tr|F1DFN2|F1DFN2_PYCCI
Auricularia subglabra v2.0	Aurde3_1	1337256	GMC	GDH	Extracellular	61.36	AIL89873.1
Auricularia subglabra v2.0	Aurde3_1	1350082	GMC	GDH	Extracellular	56.219	AIL89873.1
Auricularia subglabra v2.0	Aurde3_1	1359328	GMC	AOx	Peroxisome	67.937	CDG66232.1	tr|T2M2J4|T2M2J4_PHACH
Auricularia subglabra v2.0	Aurde3_1	1410675	GMC	POx	Peroxisome	39.661	AAP40332.1	tr|Q7ZA32|Q7ZA32_TRAOC
Auricularia subglabra v2.0	Aurde3_1	1276402	Gpx		Cytoplasm	63.924	LbGpx|Lacbi1.estExt_GeneWisePlus_human.C_110166
Auricularia subglabra v2.0	Aurde3_1	1042822	GR		Cytoplasm	64.135	jgi|Lacbi2|290991|Lacbi1.estExt_fgenesh2_pm.C_60019
Auricularia subglabra v2.0	Aurde3_1	1166658	Grx1		Cytoplasm	38.542	jgi|Lacbi2|240178|Lacbi1.e_gwh1.52.47.1
Auricularia subglabra v2.0	Aurde3_1	1274165	Grx1		Cytoplasm	48.889	jgi|Lacbi2|240178|Lacbi1.e_gwh1.52.47.1
Auricularia subglabra v2.0	Aurde3_1	1275102	Grx4		Cytoplasm	59.259	jgi|Lacbi2|291218|Lacbi1.estExt_fgenesh2_pm.C_150009
Auricularia subglabra v2.0	Aurde3_1	1155112	Grx5		Mitochondrion	66.372	jgi|Lacbi2|148866|Lacbi1.gww1.10.206.1
Auricularia subglabra v2.0	Aurde3_1	1409830	Grx6		Golgi apparatus	51.376	jgi|Lacbi2|324212|Lacbi1.fgenesh3_pg.C_scaffold_5000319
Auricularia subglabra v2.0	Aurde3_1	1274130	MsrA		Mitochondrion	65.641	jgi|Lacbi2|253748|Lacbi1.e_gww1.38.51.1
Auricularia subglabra v2.0	Aurde3_1	1274817	MsrA		Mitochondrion	53.448	jgi|Lacbi2|253748|Lacbi1.e_gww1.38.51.1
Auricularia subglabra v2.0	Aurde3_1	1168994	MsrB		Cytoplasm	81.25	jgi|Lacbi2|292080|Lacbi1.estExt_fgenesh2_pg.C_20342
Auricularia subglabra v2.0	Aurde3_1	1222928	Nox	NoxB	Cell membrane	35.778	tr|Q8J0N4|Q8J0N4_EMEND
Auricularia subglabra v2.0	Aurde3_1	1322834	Nox	NoxA	Endoplasmic reticulum	51.51	tr|Q8J0N4|Q8J0N4_EMEND
Auricularia subglabra v2.0	Aurde3_1	1171196	NoxR		Cytoplasm	45.073	tr|B0D0Z3|B0D0Z3_LACBS
Auricularia subglabra v2.0	Aurde3_1	1276289	NoxR		Cytoplasm	51.241	tr|B0D0Z3|B0D0Z3_LACBS
Auricularia subglabra v2.0	Aurde3_1	1214660	PBG		Cytoplasm	40.367	tr|A0A5N6H3D5|A0A5N6H3D5_ASPFL
Auricularia subglabra v2.0	Aurde3_1	1415574	PBG		Cytoplasm	41.194	tr|A0A5N6H3D5|A0A5N6H3D5_ASPFL
Auricularia subglabra v2.0	Aurde3_1	1267886	Prx	PrxQ1	Cytoplasm	49.333	jgi|Lacbi2|308972|Lacbi1.eu2.Lbscf0003g06110
Auricularia subglabra v2.0	Aurde3_1	1271791	Prx	2-Cys Prx	Nucleus	71.429	jgi|Lacbi2|174328|Lacbi1.estExt_Genewise1_human.C_200095
Auricularia subglabra v2.0	Aurde3_1	1276309	Prx	PrxII.2	Cytoplasm	47.647	jgi|Lacbi2|318118|Lacbi1.eu2.Lbscf0008g03000
Auricularia subglabra v2.0	Aurde3_1	1341761	Prx	PrxII.2	Cytoplasm	52.047	jgi|Lacbi2|318118|Lacbi1.eu2.Lbscf0008g03000
Auricularia subglabra v2.0	Aurde3_1	1406779	Prx	1-Cys Prx	Cytoplasm	76.018	jgi|Lacbi2|172363|Lacbi1.estExt_Genewise1_human.C_40887
Auricularia subglabra v2.0	Aurde3_1	1407720	Prx	PrxQ2	Nucleus	59.236	jgi|Copci1|6670|CC1G_07744T0
Auricularia subglabra v2.0	Aurde3_1	1151244	SFA		Cytoplasm	63.061	sp|P32771.1|FADH_YEAST
Auricularia subglabra v2.0	Aurde3_1	1404939	SOD1		Lysosome/Vacuole	50	sp|P00445|SODC_YEAST
Auricularia subglabra v2.0	Aurde3_1	136653	SOD2/3		Cytoplasm	43.023	sp|O13401|SODM_CANAX
Auricularia subglabra v2.0	Aurde3_1	1203985	SOD2/3		Mitochondrion	48	sp|O13401|SODM_CANAX
Auricularia subglabra v2.0	Aurde3_1	1240921	SOD2/3		Cytoplasm	51	sp|O13401|SODM_CANAX
Auricularia subglabra v2.0	Aurde3_1	1303238	TR		Cytoplasm	71.111	tr|A0A2H3HI03|GIBZA
Auricularia subglabra v2.0	Aurde3_1	1044365	Trx	short	Cytoplasm	31.183	jgi|Phlrad1|132812|plus.g4717.t1
Auricularia subglabra v2.0	Aurde3_1	1351141	Trx	mito	Cytoplasm	49.474	jgi|Phlrad1|132812|plus.g4717.t1
Auricularia subglabra v2.0	Aurde3_1	1412287	Trx	long	Endoplasmic reticulum	31.579	jgi|Phlrad1|132812|plus.g4717.t1
Boletus edulis BED1 v4.0	Boled5	3394007	AA2 class-I	CcP	Mitochondrion	75.18	jgi|Phlrad1|136696|plus.g66.t1
Boletus edulis BED1 v4.0	Boled5	3407679	AA9_LPMO		Extracellular	33.054	jgi|Phlrad1|140653|minus.g10273.t1
Boletus edulis BED1 v4.0	Boled5	3549031	AA9_LPMO		Extracellular	35	jgi|Phlrad1|140653|minus.g10273.t1
Boletus edulis BED1 v4.0	Boled5	3647989	AA9_LPMO		Extracellular	34.894	jgi|Phlrad1|140653|minus.g10273.t1
Boletus edulis BED1 v4.0	Boled5	857874	APO		Extracellular	45.455	sp|B9W4V6|APO1_AGRAE
Boletus edulis BED1 v4.0	Boled5	2361104	APO		Extracellular	46.524	sp|B9W4V6|APO1_AGRAE
Boletus edulis BED1 v4.0	Boled5	3406115	APO		Extracellular	43.28	sp|B9W4V6|APO1_AGRAE
Boletus edulis BED1 v4.0	Boled5	3451489	APO		Extracellular	42.933	sp|B9W4V6|APO1_AGRAE
Boletus edulis BED1 v4.0	Boled5	3505486	APO		Extracellular	43.956	sp|B9W4V6|APO1_AGRAE
Boletus edulis BED1 v4.0	Boled5	3505490	APO		Extracellular	44.92	sp|B9W4V6|APO1_AGRAE
Boletus edulis BED1 v4.0	Boled5	3505508	APO		Extracellular	45.187	sp|B9W4V6|APO1_AGRAE
Boletus edulis BED1 v4.0	Boled5	3511375	APO		Extracellular	47.2	sp|B9W4V6|APO1_AGRAE
Boletus edulis BED1 v4.0	Boled5	3547125	APO		Extracellular	46.944	sp|B9W4V6|APO1_AGRAE
Boletus edulis BED1 v4.0	Boled5	3645567	APO		Extracellular	46.961	sp|B9W4V6|APO1_AGRAE
Boletus edulis BED1 v4.0	Boled5	3647460	APO		Extracellular	40.811	sp|B9W4V6|APO1_AGRAE
Boletus edulis BED1 v4.0	Boled5	3647505	APO		Extracellular	45.187	sp|B9W4V6|APO1_AGRAE
Boletus edulis BED1 v4.0	Boled5	3650082	APO		Extracellular	45.455	sp|B9W4V6|APO1_AGRAE
Boletus edulis BED1 v4.0	Boled5	3650090	APO		Extracellular	44.8	sp|B9W4V6|APO1_AGRAE
Boletus edulis BED1 v4.0	Boled5	3760584	APO		Extracellular	46.4	sp|B9W4V6|APO1_AGRAE
Boletus edulis BED1 v4.0	Boled5	3090893	CAT	SSC	Peroxisome	38.938	6532|CcinKat04|
Boletus edulis BED1 v4.0	Boled5	3529286	CAT	LSC	Cytoplasm	37.197	6532|CcinKat04|
Boletus edulis BED1 v4.0	Boled5	2359210	CPO		Plastid	42.045	sp|B9W4V6|APO1_AGRAE
Boletus edulis BED1 v4.0	Boled5	3401520	CPO		Mitochondrion	26.549	sp|B9W4V6|APO1_AGRAE
Boletus edulis BED1 v4.0	Boled5	3401673	CPO		Plastid	29.545	sp|B9W4V6|APO1_AGRAE
Boletus edulis BED1 v4.0	Boled5	3405679	CPO		Mitochondrion	26.636	sp|B9W4V6|APO1_AGRAE
Boletus edulis BED1 v4.0	Boled5	3414208	CPO		Plastid	29.545	sp|B9W4V6|APO1_AGRAE
Boletus edulis BED1 v4.0	Boled5	3539562	CPO		Extracellular	37.968	sp|B9W4V6|APO1_AGRAE
Boletus edulis BED1 v4.0	Boled5	3622726	CPO		Endoplasmic reticulum	26.407	sp|B9W4V6|APO1_AGRAE
Boletus edulis BED1 v4.0	Boled5	3390295	GLOX_like	CRO6	Extracellular	43.389	sp|Q01772|GLOX_PHACH
Boletus edulis BED1 v4.0	Boled5	3419297	GLOX_like	CRO2	Extracellular	29.861	sp|Q01772|GLOX_PHACH
Boletus edulis BED1 v4.0	Boled5	3427942	GLOX_like	CRO2	Extracellular	29.534	sp|Q01772|GLOX_PHACH
Boletus edulis BED1 v4.0	Boled5	3499268	GLOX_like	CRO3/4/5	Extracellular	27.81	sp|Q01772|GLOX_PHACH
Boletus edulis BED1 v4.0	Boled5	3499271	GLOX_like	CRO3/4/5	Extracellular	28.685	sp|Q01772|GLOX_PHACH
Boletus edulis BED1 v4.0	Boled5	3517753	GLOX_like	CRO3/4/5	Extracellular	27.183	sp|Q01772|GLOX_PHACH
Boletus edulis BED1 v4.0	Boled5	3650794	GLOX_like	CRO2	Cell membrane	29.636	sp|Q01772|GLOX_PHACH
Boletus edulis BED1 v4.0	Boled5	3398022	GMC	AOx	Peroxisome	38.193	CDG66232.1	tr|T2M2J4|T2M2J4_PHACH
Boletus edulis BED1 v4.0	Boled5	3471261	GMC	AOx	Peroxisome	83.846	CDG66232.1	tr|T2M2J4|T2M2J4_PHACH
Boletus edulis BED1 v4.0	Boled5	3524883	GMC	AOx	Peroxisome	83.257	CDG66232.1	tr|T2M2J4|T2M2J4_PHACH
Boletus edulis BED1 v4.0	Boled5	3654012	GMC	POx	Peroxisome	37.797	AAP40332.1	tr|Q7ZA32|Q7ZA32_TRAOC
Boletus edulis BED1 v4.0	Boled5	3760007	GMC	AOx	Peroxisome	39.905	CDG66232.1	tr|T2M2J4|T2M2J4_PHACH
Boletus edulis BED1 v4.0	Boled5	3761922	GMC	AOx	Peroxisome	80.799	CDG66232.1	tr|T2M2J4|T2M2J4_PHACH
Boletus edulis BED1 v4.0	Boled5	3539536	Gpx		Cytoplasm	76.875	LbGpx|Lacbi1.estExt_GeneWisePlus_human.C_110166
Boletus edulis BED1 v4.0	Boled5	3486987	GR		Cytoplasm	74.63	jgi|Lacbi2|290991|Lacbi1.estExt_fgenesh2_pm.C_60019
Boletus edulis BED1 v4.0	Boled5	851572	Grx1		Cytoplasm	48	jgi|Lacbi2|240178|Lacbi1.e_gwh1.52.47.1
Boletus edulis BED1 v4.0	Boled5	3535675	Grx4		Cytoplasm	56.504	jgi|Lacbi2|291218|Lacbi1.estExt_fgenesh2_pm.C_150009
Boletus edulis BED1 v4.0	Boled5	3426385	Grx5		Mitochondrion	72.174	jgi|Lacbi2|148866|Lacbi1.gww1.10.206.1
Boletus edulis BED1 v4.0	Boled5	3621796	Grx5		Mitochondrion	73.043	jgi|Lacbi2|148866|Lacbi1.gww1.10.206.1
Boletus edulis BED1 v4.0	Boled5	848009	Grx6		Cytoplasm	55.046	jgi|Lacbi2|324212|Lacbi1.fgenesh3_pg.C_scaffold_5000319
Boletus edulis BED1 v4.0	Boled5	3427628	Grx6		Cytoplasm	55.046	jgi|Lacbi2|324212|Lacbi1.fgenesh3_pg.C_scaffold_5000319
Boletus edulis BED1 v4.0	Boled5	3404141	MsrA		Mitochondrion	75.706	jgi|Lacbi2|253748|Lacbi1.e_gww1.38.51.1
Boletus edulis BED1 v4.0	Boled5	3389582	MsrB		Cytoplasm	75.781	jgi|Lacbi2|292080|Lacbi1.estExt_fgenesh2_pg.C_20342
Boletus edulis BED1 v4.0	Boled5	3617838	Nox	NoxB	Cell membrane	36.984	tr|Q8J0N4|Q8J0N4_EMEND
Boletus edulis BED1 v4.0	Boled5	3756579	NoxR		Cytoplasm	57.492	tr|B0D0Z3|B0D0Z3_LACBS
Boletus edulis BED1 v4.0	Boled5	3391952	PBG		Cytoplasm	39.65	tr|A0A5N6H3D5|A0A5N6H3D5_ASPFL
Boletus edulis BED1 v4.0	Boled5	963704	Prx	1-Cys Prx	Cytoplasm	83.408	jgi|Lacbi2|172363|Lacbi1.estExt_Genewise1_human.C_40887
Boletus edulis BED1 v4.0	Boled5	2015605	Prx	PrxII.1	Cytoplasm	49.091	jgi|Lacbi2|241727|Lacbi1.e_gwh1.83.13.1
Boletus edulis BED1 v4.0	Boled5	3383601	Prx	PrxII.1	Mitochondrion	49.701	jgi|Lacbi2|241727|Lacbi1.e_gwh1.83.13.1
Boletus edulis BED1 v4.0	Boled5	3383659	Prx	PrxII.1	Mitochondrion	49.102	jgi|Lacbi2|241727|Lacbi1.e_gwh1.83.13.1
Boletus edulis BED1 v4.0	Boled5	3384734	Prx	PrxII.1	Mitochondrion	50.299	jgi|Lacbi2|241727|Lacbi1.e_gwh1.83.13.1
Boletus edulis BED1 v4.0	Boled5	3406978	Prx	PrxQ2	Cytoplasm	73.103	jgi|Copci1|6670|CC1G_07744T0
Boletus edulis BED1 v4.0	Boled5	3455229	Prx	2-Cys Prx	Nucleus	73.272	jgi|Lacbi2|174328|Lacbi1.estExt_Genewise1_human.C_200095
Boletus edulis BED1 v4.0	Boled5	3502728	Prx	PrxII.2	Cytoplasm	60.234	jgi|Lacbi2|318118|Lacbi1.eu2.Lbscf0008g03000
Boletus edulis BED1 v4.0	Boled5	3538388	Prx	PrxQ1	Cytoplasm	53.383	jgi|Lacbi2|308972|Lacbi1.eu2.Lbscf0003g06110
Boletus edulis BED1 v4.0	Boled5	3639463	SFA		Cytoplasm	62.963	sp|P32771.1|FADH_YEAST
Boletus edulis BED1 v4.0	Boled5	983207	SOD1		Lysosome/Vacuole	57.718	sp|P00445|SODC_YEAST
Boletus edulis BED1 v4.0	Boled5	3419480	SOD2/3		Cytoplasm	44.5	sp|O13401|SODM_CANAX
Boletus edulis BED1 v4.0	Boled5	3424383	SOD2/3		Cytoplasm	44.5	sp|O13401|SODM_CANAX
Boletus edulis BED1 v4.0	Boled5	3612805	SOD2/3		Mitochondrion	41.629	sp|O13401|SODM_CANAX
Boletus edulis BED1 v4.0	Boled5	3645482	SOD2/3		Mitochondrion	42.857	sp|O13401|SODM_CANAX
Boletus edulis BED1 v4.0	Boled5	3487888	TR		Cytoplasm	71.746	tr|A0A2H3HI03|GIBZA
Boletus edulis BED1 v4.0	Boled5	8313	Trx	long	Endoplasmic reticulum	31.25	jgi|Phlrad1|132812|plus.g4717.t1
Boletus edulis BED1 v4.0	Boled5	3452678	Trx	short	Cytoplasm	36.264	jgi|Phlrad1|132812|plus.g4717.t1
Boletus edulis BED1 v4.0	Boled5	3527358	Trx	mito	Mitochondrion	53.509	jgi|Phlrad1|132812|plus.g4717.t1
Boletus edulis BED1 v4.0	Boled5	3657050	Trx	short	Cytoplasm	36.264	jgi|Phlrad1|132812|plus.g4717.t1
Botryobasidium botryosum v1.0	Botbo1	61138	AA2 class-I	CcP	Mitochondrion	68.489	jgi|Phlrad1|136696|plus.g66.t1
Botryobasidium botryosum v1.0	Botbo1	25978	AA9_LPMO		Extracellular	31.818	jgi|Phlrad1|145579|plus.g11538.t1
Botryobasidium botryosum v1.0	Botbo1	29523	AA9_LPMO		Extracellular	33.603	jgi|Phlrad1|140653|minus.g10273.t1
Botryobasidium botryosum v1.0	Botbo1	31442	AA9_LPMO		Extracellular	38.235	jgi|Phlrad1|140653|minus.g10273.t1
Botryobasidium botryosum v1.0	Botbo1	34582	AA9_LPMO		Extracellular	36.181	jgi|Phlrad1|140653|minus.g10273.t1
Botryobasidium botryosum v1.0	Botbo1	37781	AA9_LPMO		Extracellular	31.064	jgi|Phlrad1|140653|minus.g10273.t1
Botryobasidium botryosum v1.0	Botbo1	40858	AA9_LPMO		Extracellular	38.756	jgi|Phlrad1|140653|minus.g10273.t1
Botryobasidium botryosum v1.0	Botbo1	57669	AA9_LPMO		Extracellular	35.743	jgi|Phlrad1|140653|minus.g10273.t1
Botryobasidium botryosum v1.0	Botbo1	57671	AA9_LPMO		Extracellular	34.387	jgi|Phlrad1|140653|minus.g10273.t1
Botryobasidium botryosum v1.0	Botbo1	58322	AA9_LPMO		Extracellular	38.647	jgi|Phlrad1|140653|minus.g10273.t1
Botryobasidium botryosum v1.0	Botbo1	59279	AA9_LPMO		Extracellular	37.799	jgi|Phlrad1|140653|minus.g10273.t1
Botryobasidium botryosum v1.0	Botbo1	66826	AA9_LPMO		Extracellular	37	jgi|Phlrad1|140653|minus.g10273.t1
Botryobasidium botryosum v1.0	Botbo1	104663	AA9_LPMO		Extracellular	32.171	jgi|Phlrad1|140653|minus.g10273.t1
Botryobasidium botryosum v1.0	Botbo1	116243	AA9_LPMO		Extracellular	41.497	jgi|Phlrad1|140653|minus.g10273.t1
Botryobasidium botryosum v1.0	Botbo1	138315	AA9_LPMO		Extracellular	32.258	jgi|Phlrad1|145579|plus.g11538.t1
Botryobasidium botryosum v1.0	Botbo1	142577	AA9_LPMO		Extracellular	41.447	jgi|Phlrad1|140653|minus.g10273.t1
Botryobasidium botryosum v1.0	Botbo1	155294	AA9_LPMO		Extracellular	31.624	jgi|Phlrad1|140653|minus.g10273.t1
Botryobasidium botryosum v1.0	Botbo1	177259	AA9_LPMO		Extracellular	52.814	jgi|Phlrad1|140653|minus.g10273.t1
Botryobasidium botryosum v1.0	Botbo1	178617	AA9_LPMO		Extracellular	50.644	jgi|Phlrad1|140653|minus.g10273.t1
Botryobasidium botryosum v1.0	Botbo1	185545	AA9_LPMO		Extracellular	29.478	jgi|Phlrad1|140653|minus.g10273.t1
Botryobasidium botryosum v1.0	Botbo1	187125	AA9_LPMO		Extracellular	36.287	jgi|Phlrad1|140653|minus.g10273.t1
Botryobasidium botryosum v1.0	Botbo1	189437	AA9_LPMO		Extracellular	37.629	jgi|Phlrad1|140653|minus.g10273.t1
Botryobasidium botryosum v1.0	Botbo1	190115	AA9_LPMO		Extracellular	47.257	jgi|Phlrad1|145579|plus.g11538.t1
Botryobasidium botryosum v1.0	Botbo1	191688	AA9_LPMO		Extracellular	38.614	jgi|Phlrad1|140653|minus.g10273.t1
Botryobasidium botryosum v1.0	Botbo1	192618	AA9_LPMO		Extracellular	31.579	jgi|Phlrad1|140653|minus.g10273.t1
Botryobasidium botryosum v1.0	Botbo1	232790	AA9_LPMO		Extracellular	34.419	jgi|Phlrad1|140653|minus.g10273.t1
Botryobasidium botryosum v1.0	Botbo1	232800	AA9_LPMO		Extracellular	35.455	jgi|Phlrad1|140653|minus.g10273.t1
Botryobasidium botryosum v1.0	Botbo1	292502	AA9_LPMO		Extracellular	36.818	jgi|Phlrad1|140653|minus.g10273.t1
Botryobasidium botryosum v1.0	Botbo1	490472	AA9_LPMO		Extracellular	34.043	jgi|Phlrad1|140653|minus.g10273.t1
Botryobasidium botryosum v1.0	Botbo1	505510	AA9_LPMO		Extracellular	51.542	jgi|Phlrad1|140653|minus.g10273.t1
Botryobasidium botryosum v1.0	Botbo1	564265	AA9_LPMO		Extracellular	36.5	jgi|Phlrad1|140653|minus.g10273.t1
Botryobasidium botryosum v1.0	Botbo1	627069	AA9_LPMO		Extracellular	37.321	jgi|Phlrad1|140653|minus.g10273.t1
Botryobasidium botryosum v1.0	Botbo1	33484	CAT	SSC	Plastid	42.025	6532|CcinKat04|
Botryobasidium botryosum v1.0	Botbo1	39948	CAT	SSC	Peroxisome	40.529	6532|CcinKat04|
Botryobasidium botryosum v1.0	Botbo1	26034	CPO		Extracellular	25.652	sp|B9W4V6|APO1_AGRAE
Botryobasidium botryosum v1.0	Botbo1	26035	CPO		Extracellular	26.724	sp|B9W4V6|APO1_AGRAE
Botryobasidium botryosum v1.0	Botbo1	138825	CPO		Mitochondrion	26.471	sp|B9W4V6|APO1_AGRAE
Botryobasidium botryosum v1.0	Botbo1	165844	CPO		Mitochondrion	26.606	sp|B9W4V6|APO1_AGRAE
Botryobasidium botryosum v1.0	Botbo1	106029	DyP		Extracellular	40.085	tr|Q0VTU1|Q0VTU1_PLEOS
Botryobasidium botryosum v1.0	Botbo1	147513	DyP		Peroxisome	40.421	tr|Q0VTU1|Q0VTU1_PLEOS
Botryobasidium botryosum v1.0	Botbo1	180290	DyP		Peroxisome	27.698	tr|Q0VTU1|Q0VTU1_PLEOS
Botryobasidium botryosum v1.0	Botbo1	26498	GLOX_like	CRO1	Cell membrane	32.902	sp|Q01772|GLOX_PHACH
Botryobasidium botryosum v1.0	Botbo1	107745	GLOX_like	CRO2	Cell membrane	29.101	sp|Q01772|GLOX_PHACH
Botryobasidium botryosum v1.0	Botbo1	169228	GLOX_like	CRO1	Extracellular	33.09	sp|Q01772|GLOX_PHACH
Botryobasidium botryosum v1.0	Botbo1	171700	GLOX_like	CRO6	Extracellular	44.195	sp|Q01772|GLOX_PHACH
Botryobasidium botryosum v1.0	Botbo1	176282	GLOX_like	CRO1	Extracellular	32.305	sp|Q01772|GLOX_PHACH
Botryobasidium botryosum v1.0	Botbo1	38148	GMC	GDH	Extracellular	55.236	AIL89873.1
Botryobasidium botryosum v1.0	Botbo1	50249	GMC	POx	Peroxisome	39.209	AAP40332.1	tr|Q7ZA32|Q7ZA32_TRAOC
Botryobasidium botryosum v1.0	Botbo1	124058	GMC	AOx	Peroxisome	41.68	CDG66232.1	tr|T2M2J4|T2M2J4_PHACH
Botryobasidium botryosum v1.0	Botbo1	169207	GMC	AOx	Peroxisome	39.577	CDG66232.1	tr|T2M2J4|T2M2J4_PHACH
Botryobasidium botryosum v1.0	Botbo1	190091	GMC	CDH	Extracellular	54.875	ADX41688.1	tr|F1DFN2|F1DFN2_PYCCI
Botryobasidium botryosum v1.0	Botbo1	246337	GMC	CDH	Extracellular	57.765	ADX41688.1	tr|F1DFN2|F1DFN2_PYCCI
Botryobasidium botryosum v1.0	Botbo1	467653	GMC	CDH	Extracellular	53.131	ADX41688.1	tr|F1DFN2|F1DFN2_PYCCI
Botryobasidium botryosum v1.0	Botbo1	626187	GMC	AOx	Peroxisome	37.908	CDG66232.1	tr|T2M2J4|T2M2J4_PHACH
Botryobasidium botryosum v1.0	Botbo1	65200	Gpx		Cytoplasm	69.565	LbGpx|Lacbi1.estExt_GeneWisePlus_human.C_110166
Botryobasidium botryosum v1.0	Botbo1	28918	GR		Cytoplasm	67.788	jgi|Lacbi2|290991|Lacbi1.estExt_fgenesh2_pm.C_60019
Botryobasidium botryosum v1.0	Botbo1	34516	Grx1		Cytoplasm	49.451	jgi|Lacbi2|240178|Lacbi1.e_gwh1.52.47.1
Botryobasidium botryosum v1.0	Botbo1	158862	Grx4		Cytoplasm	59.184	jgi|Lacbi2|291218|Lacbi1.estExt_fgenesh2_pm.C_150009
Botryobasidium botryosum v1.0	Botbo1	28619	Grx5		Mitochondrion	62.609	jgi|Lacbi2|148866|Lacbi1.gww1.10.206.1
Botryobasidium botryosum v1.0	Botbo1	99687	Grx6		Cytoplasm	55.14	jgi|Lacbi2|324212|Lacbi1.fgenesh3_pg.C_scaffold_5000319
Botryobasidium botryosum v1.0	Botbo1	39677	MsrA		Mitochondrion	68.182	jgi|Lacbi2|253748|Lacbi1.e_gww1.38.51.1
Botryobasidium botryosum v1.0	Botbo1	58459	MsrA		Mitochondrion	59.659	jgi|Lacbi2|253748|Lacbi1.e_gww1.38.51.1
Botryobasidium botryosum v1.0	Botbo1	60386	MsrB		Cytoplasm	80.315	jgi|Lacbi2|292080|Lacbi1.estExt_fgenesh2_pg.C_20342
Botryobasidium botryosum v1.0	Botbo1	151196	Nox	NoxA	Endoplasmic reticulum	52.743	tr|Q8J0N4|Q8J0N4_EMEND
Botryobasidium botryosum v1.0	Botbo1	154196	Nox	NoxB	Cell membrane	35.935	tr|Q8J0N4|Q8J0N4_EMEND
Botryobasidium botryosum v1.0	Botbo1	55680	NoxR		Nucleus	56.891	tr|B0D0Z3|B0D0Z3_LACBS
Botryobasidium botryosum v1.0	Botbo1	142519	PBG		Nucleus	47.576	tr|A0A5N6H3D5|A0A5N6H3D5_ASPFL
Botryobasidium botryosum v1.0	Botbo1	37165	Prx	1-Cys Prx	Cytoplasm	78.475	jgi|Lacbi2|172363|Lacbi1.estExt_Genewise1_human.C_40887
Botryobasidium botryosum v1.0	Botbo1	106548	Prx	PrxQ2	Cytoplasm	61.111	jgi|Copci1|6670|CC1G_07744T0
Botryobasidium botryosum v1.0	Botbo1	132866	Prx	PrxII.2	Cytoplasm	57.616	jgi|Lacbi2|318118|Lacbi1.eu2.Lbscf0008g03000
Botryobasidium botryosum v1.0	Botbo1	139557	Prx	2-Cys Prx	Nucleus	69.643	jgi|Lacbi2|174328|Lacbi1.estExt_Genewise1_human.C_200095
Botryobasidium botryosum v1.0	Botbo1	156630	Prx	PrxII.2	Cytoplasm	56.805	jgi|Lacbi2|318118|Lacbi1.eu2.Lbscf0008g03000
Botryobasidium botryosum v1.0	Botbo1	38530	SFA		Cytoplasm	63.325	sp|P32771.1|FADH_YEAST
Botryobasidium botryosum v1.0	Botbo1	36707	SOD1		Lysosome/Vacuole	53.595	sp|P00445|SODC_YEAST
Botryobasidium botryosum v1.0	Botbo1	28714	SOD2/3		Cytoplasm	44.776	sp|O13401|SODM_CANAX
Botryobasidium botryosum v1.0	Botbo1	404194	SOD2/3		Mitochondrion	47.442	sp|O13401|SODM_CANAX
Botryobasidium botryosum v1.0	Botbo1	39849	SOD4/5/6		Extracellular	37.143	sp|Q5ACV9|SOD6_CANAL
Botryobasidium botryosum v1.0	Botbo1	140561	TR		Cytoplasm	71.854	tr|A0A2H3HI03|GIBZA
Botryobasidium botryosum v1.0	Botbo1	38941	Trx	mito	Mitochondrion	43.443	jgi|Phlrad1|132812|plus.g4717.t1
Botryobasidium botryosum v1.0	Botbo1	54595	Trx	long	Peroxisome	34.545	jgi|Phlrad1|132812|plus.g4717.t1
Botryobasidium botryosum v1.0	Botbo1	181312	Trx	short	Cytoplasm	34.021	jgi|Phlrad1|132812|plus.g4717.t1
Calocera cornea v1.0	Calco1	522549	AA2 class-I	CcP	Mitochondrion	70.096	jgi|Phlrad1|136696|plus.g66.t1
Calocera cornea v1.0	Calco1	486659	CAT	LSC	Cytoplasm	36	6532|CcinKat04|
Calocera cornea v1.0	Calco1	488594	CAT	SSC	Peroxisome	41.871	6532|CcinKat04|
Calocera cornea v1.0	Calco1	434103	CPO		Extracellular	30.693	sp|B9W4V6|APO1_AGRAE
Calocera cornea v1.0	Calco1	460851	CPO		Extracellular	33.014	sp|B9W4V6|APO1_AGRAE
Calocera cornea v1.0	Calco1	464823	CPO		Extracellular	29.811	sp|B9W4V6|APO1_AGRAE
Calocera cornea v1.0	Calco1	491818	CPO		Plastid	32.258	sp|B9W4V6|APO1_AGRAE
Calocera cornea v1.0	Calco1	534459	CPO		Extracellular	36.598	sp|B9W4V6|APO1_AGRAE
Calocera cornea v1.0	Calco1	453524	GLOX_like	CRO6	Extracellular	42.23	sp|Q01772|GLOX_PHACH
Calocera cornea v1.0	Calco1	491390	GLOX_like	CRO1	Cell membrane	32.664	sp|Q01772|GLOX_PHACH
Calocera cornea v1.0	Calco1	506300	GLOX_like	CRO1	Extracellular	32.246	sp|Q01772|GLOX_PHACH
Calocera cornea v1.0	Calco1	484368	GMC	AOx	Peroxisome	82.803	CDG66232.1	tr|T2M2J4|T2M2J4_PHACH
Calocera cornea v1.0	Calco1	544710	GMC	AOx	Peroxisome	78.81	CDG66232.1	tr|T2M2J4|T2M2J4_PHACH
Calocera cornea v1.0	Calco1	430543	GR		Cytoplasm	62.815	jgi|Lacbi2|290991|Lacbi1.estExt_fgenesh2_pm.C_60019
Calocera cornea v1.0	Calco1	432844	Grx1		Cytoplasm	58.242	jgi|Lacbi2|240178|Lacbi1.e_gwh1.52.47.1
Calocera cornea v1.0	Calco1	495588	Grx4		Cytoplasm	46.774	jgi|Lacbi2|291218|Lacbi1.estExt_fgenesh2_pm.C_150009
Calocera cornea v1.0	Calco1	556693	Grx5		Mitochondrion	56.061	jgi|Lacbi2|148866|Lacbi1.gww1.10.206.1
Calocera cornea v1.0	Calco1	479433	Grx6		Golgi apparatus	55.238	jgi|Lacbi2|324212|Lacbi1.fgenesh3_pg.C_scaffold_5000319
Calocera cornea v1.0	Calco1	434004	MsrA		Mitochondrion	55.851	jgi|Lacbi2|253748|Lacbi1.e_gww1.38.51.1
Calocera cornea v1.0	Calco1	523426	MsrB		Cytoplasm	79.365	jgi|Lacbi2|292080|Lacbi1.estExt_fgenesh2_pg.C_20342
Calocera cornea v1.0	Calco1	430148	Nox	NoxB	Endoplasmic reticulum	37.255	tr|Q8J0N4|Q8J0N4_EMEND
Calocera cornea v1.0	Calco1	553237	Nox	NoxA	Endoplasmic reticulum	50.352	tr|Q8J0N4|Q8J0N4_EMEND
Calocera cornea v1.0	Calco1	432156	NoxR		Cytoplasm	43.688	tr|B0D0Z3|B0D0Z3_LACBS
Calocera cornea v1.0	Calco1	494900	PBG		Cytoplasm	47.866	tr|A0A5N6H3D5|A0A5N6H3D5_ASPFL
Calocera cornea v1.0	Calco1	426284	Prx	PrxII.1	Cytoplasm	43.976	jgi|Lacbi2|241727|Lacbi1.e_gwh1.83.13.1
Calocera cornea v1.0	Calco1	431987	Prx	1-Cys Prx	Cytoplasm	76.147	jgi|Lacbi2|172363|Lacbi1.estExt_Genewise1_human.C_40887
Calocera cornea v1.0	Calco1	436574	Prx	PrxII.2	Mitochondrion	65.333	jgi|Lacbi2|318118|Lacbi1.eu2.Lbscf0008g03000
Calocera cornea v1.0	Calco1	468297	Prx	PrxQ1	Cytoplasm	41.611	jgi|Lacbi2|308972|Lacbi1.eu2.Lbscf0003g06110
Calocera cornea v1.0	Calco1	483237	Prx	2-Cys Prx	Cytoplasm	64.286	jgi|Lacbi2|174328|Lacbi1.estExt_Genewise1_human.C_200095
Calocera cornea v1.0	Calco1	484630	Prx	PrxQ2	Nucleus	49.419	jgi|Copci1|6670|CC1G_07744T0
Calocera cornea v1.0	Calco1	504109	Prx	PrxQ1	Cytoplasm	51.02	jgi|Lacbi2|308972|Lacbi1.eu2.Lbscf0003g06110
Calocera cornea v1.0	Calco1	548855	SFA		Cytoplasm	63.517	sp|P32771.1|FADH_YEAST
Calocera cornea v1.0	Calco1	484016	SOD1		Cytoplasm	67.763	sp|P00445|SODC_YEAST
Calocera cornea v1.0	Calco1	499418	SOD2/3		Mitochondrion	40.741	sp|O13401|SODM_CANAX
Calocera cornea v1.0	Calco1	530741	SOD2/3		Cytoplasm	33.168	sp|O13401|SODM_CANAX
Calocera cornea v1.0	Calco1	482836	Srx		Cytoplasm	27.966	sp|P36077|SRX1_YEAST
Calocera cornea v1.0	Calco1	524043	TR		Cytoplasm	67.405	tr|A0A2H3HI03|GIBZA
Calocera cornea v1.0	Calco1	140047	Trx	long	Endoplasmic reticulum	35.714	jgi|Phlrad1|132812|plus.g4717.t1
Calocera cornea v1.0	Calco1	141157	Trx	short	Cytoplasm	35.632	jgi|Phlrad1|132812|plus.g4717.t1
Calocera cornea v1.0	Calco1	141258	Trx	short	Cytoplasm	46.341	jgi|Phlrad1|132812|plus.g4717.t1
Calocera cornea v1.0	Calco1	478997	Trx	short	Cytoplasm	39.08	jgi|Phlrad1|132812|plus.g4717.t1
Calocera cornea v1.0	Calco1	507817	Trx	mito	Cytoplasm	50	jgi|Phlrad1|132812|plus.g4717.t1
Cantharellus anzutake C23 v1.0	Cananz1	3278882	AA2 class-I	CcP	Mitochondrion	66.238	jgi|Phlrad1|136696|plus.g66.t1
Cantharellus anzutake C23 v1.0	Cananz1	2921942	AA9_LPMO		Extracellular	33.617	jgi|Phlrad1|140653|minus.g10273.t1
Cantharellus anzutake C23 v1.0	Cananz1	2946388	AA9_LPMO		Extracellular	33.617	jgi|Phlrad1|140653|minus.g10273.t1
Cantharellus anzutake C23 v1.0	Cananz1	2977690	AA9_LPMO		Extracellular	39.167	jgi|Phlrad1|140653|minus.g10273.t1
Cantharellus anzutake C23 v1.0	Cananz1	2999048	AA9_LPMO		Extracellular	39.167	jgi|Phlrad1|140653|minus.g10273.t1
Cantharellus anzutake C23 v1.0	Cananz1	3047507	AA9_LPMO		Extracellular	38.057	jgi|Phlrad1|140653|minus.g10273.t1
Cantharellus anzutake C23 v1.0	Cananz1	3047510	AA9_LPMO		Extracellular	36.638	jgi|Phlrad1|140653|minus.g10273.t1
Cantharellus anzutake C23 v1.0	Cananz1	3061491	AA9_LPMO		Extracellular	32.609	jgi|Phlrad1|140653|minus.g10273.t1
Cantharellus anzutake C23 v1.0	Cananz1	3123990	AA9_LPMO		Extracellular	36.957	jgi|Phlrad1|140653|minus.g10273.t1
Cantharellus anzutake C23 v1.0	Cananz1	3146600	CAT	LSC	Cytoplasm	40.282	6532|CcinKat04|
Cantharellus anzutake C23 v1.0	Cananz1	3280761	CAT	LSC	Cytoplasm	41.003	6532|CcinKat04|
Cantharellus anzutake C23 v1.0	Cananz1	3039964	CPO		Endoplasmic reticulum	24.336	sp|B9W4V6|APO1_AGRAE
Cantharellus anzutake C23 v1.0	Cananz1	3122420	CPO		Plastid	27.149	sp|B9W4V6|APO1_AGRAE
Cantharellus anzutake C23 v1.0	Cananz1	294949	GLOX_like	CRO1	Extracellular	33.645	sp|Q01772|GLOX_PHACH
Cantharellus anzutake C23 v1.0	Cananz1	2914199	GLOX_like	CRO1	Extracellular	32.904	sp|Q01772|GLOX_PHACH
Cantharellus anzutake C23 v1.0	Cananz1	2914306	GLOX_like	CRO1	Extracellular	31.467	sp|Q01772|GLOX_PHACH
Cantharellus anzutake C23 v1.0	Cananz1	2945607	GLOX_like	CRO1	Extracellular	31.467	sp|Q01772|GLOX_PHACH
Cantharellus anzutake C23 v1.0	Cananz1	3021712	GLOX_like	CRO1	Extracellular	32.519	sp|Q01772|GLOX_PHACH
Cantharellus anzutake C23 v1.0	Cananz1	3037214	GLOX_like	CRO2	Cell membrane	28.47	sp|Q01772|GLOX_PHACH
Cantharellus anzutake C23 v1.0	Cananz1	3120703	GLOX_like	CRO1	Extracellular	32.519	sp|Q01772|GLOX_PHACH
Cantharellus anzutake C23 v1.0	Cananz1	3121323	GLOX_like	CRO6	Extracellular	40.331	sp|Q01772|GLOX_PHACH
Cantharellus anzutake C23 v1.0	Cananz1	3145033	GLOX_like	CRO1	Extracellular	32.2	sp|Q01772|GLOX_PHACH
Cantharellus anzutake C23 v1.0	Cananz1	786954	GMC	AAO	Peroxisome	36.991	AAF31169.1	tr|Q9P928|Q9P928_PLEPU
Cantharellus anzutake C23 v1.0	Cananz1	2924149	GMC	AAO	Peroxisome	37.457	AAF31169.1	tr|Q9P928|Q9P928_PLEPU
Cantharellus anzutake C23 v1.0	Cananz1	2941968	GMC	GDH	Extracellular	57.931	AIL89873.1
Cantharellus anzutake C23 v1.0	Cananz1	2949678	GMC	GDH	Extracellular	58.103	AIL89873.1
Cantharellus anzutake C23 v1.0	Cananz1	3030222	GMC	AAO	Peroxisome	38.584	AAF31169.1	tr|Q9P928|Q9P928_PLEPU
Cantharellus anzutake C23 v1.0	Cananz1	3077960	GMC	GDH	Plastid	52.466	AIL89873.1
Cantharellus anzutake C23 v1.0	Cananz1	3115330	GMC	AAO	Peroxisome	36.713	AAF31169.1	tr|Q9P928|Q9P928_PLEPU
Cantharellus anzutake C23 v1.0	Cananz1	3122545	GMC	AAO	Peroxisome	39.33	AAF31169.1	tr|Q9P928|Q9P928_PLEPU
Cantharellus anzutake C23 v1.0	Cananz1	3135671	GMC	AAO	Peroxisome	39.292	AAF31169.1	tr|Q9P928|Q9P928_PLEPU
Cantharellus anzutake C23 v1.0	Cananz1	3137775	GMC	AAO	Peroxisome	36.731	AAF31169.1	tr|Q9P928|Q9P928_PLEPU
Cantharellus anzutake C23 v1.0	Cananz1	3291243	GMC	GDH	Extracellular	58.794	AIL89873.1
Cantharellus anzutake C23 v1.0	Cananz1	3294121	GMC	AAO	Peroxisome	36.774	AAF31169.1	tr|Q9P928|Q9P928_PLEPU
Cantharellus anzutake C23 v1.0	Cananz1	2078088	Gpx		Cytoplasm	75.155	LbGpx|Lacbi1.estExt_GeneWisePlus_human.C_110166
Cantharellus anzutake C23 v1.0	Cananz1	2987447	GR		Cytoplasm	65.199	jgi|Lacbi2|290991|Lacbi1.estExt_fgenesh2_pm.C_60019
Cantharellus anzutake C23 v1.0	Cananz1	3045556	Grx1		Cytoplasm	50.526	jgi|Lacbi2|240178|Lacbi1.e_gwh1.52.47.1
Cantharellus anzutake C23 v1.0	Cananz1	3036216	Grx4		Cytoplasm	54.393	jgi|Lacbi2|291218|Lacbi1.estExt_fgenesh2_pm.C_150009
Cantharellus anzutake C23 v1.0	Cananz1	3062976	Grx5		Mitochondrion	64.286	jgi|Lacbi2|148866|Lacbi1.gww1.10.206.1
Cantharellus anzutake C23 v1.0	Cananz1	1903756	Grx6		Golgi apparatus	46.226	jgi|Lacbi2|324212|Lacbi1.fgenesh3_pg.C_scaffold_5000319
Cantharellus anzutake C23 v1.0	Cananz1	3281870	MsrA		Mitochondrion	66.279	jgi|Lacbi2|253748|Lacbi1.e_gww1.38.51.1
Cantharellus anzutake C23 v1.0	Cananz1	2931128	MsrB		Cytoplasm	79.365	jgi|Lacbi2|292080|Lacbi1.estExt_fgenesh2_pg.C_20342
Cantharellus anzutake C23 v1.0	Cananz1	2939133	Nox	NoxA	Endoplasmic reticulum	53.694	tr|Q8J0N4|Q8J0N4_EMEND
Cantharellus anzutake C23 v1.0	Cananz1	3041100	Nox	NoxB	Cell membrane	34.414	tr|Q8J0N4|Q8J0N4_EMEND
Cantharellus anzutake C23 v1.0	Cananz1	3129590	Nox	NoxA	Endoplasmic reticulum	45.423	tr|Q8J0N4|Q8J0N4_EMEND
Cantharellus anzutake C23 v1.0	Cananz1	3145613	NoxR		Cytoplasm	45.854	tr|B0D0Z3|B0D0Z3_LACBS
Cantharellus anzutake C23 v1.0	Cananz1	3080732	PBG		Cytoplasm	42.771	tr|A0A5N6H3D5|A0A5N6H3D5_ASPFL
Cantharellus anzutake C23 v1.0	Cananz1	2918312	Prx	2-Cys Prx	Cytoplasm	56.164	jgi|Lacbi2|174328|Lacbi1.estExt_Genewise1_human.C_200095
Cantharellus anzutake C23 v1.0	Cananz1	2930912	Prx	PrxQ1	Cytoplasm	49.669	jgi|Lacbi2|308972|Lacbi1.eu2.Lbscf0003g06110
Cantharellus anzutake C23 v1.0	Cananz1	2976502	Prx	1-Cys Prx	Cytoplasm	72.603	jgi|Lacbi2|172363|Lacbi1.estExt_Genewise1_human.C_40887
Cantharellus anzutake C23 v1.0	Cananz1	3018608	Prx	PrxII.1	Plastid	46.154	jgi|Lacbi2|241727|Lacbi1.e_gwh1.83.13.1
Cantharellus anzutake C23 v1.0	Cananz1	3129459	Prx	PrxQ2	Nucleus	61.728	jgi|Copci1|6670|CC1G_07744T0
Cantharellus anzutake C23 v1.0	Cananz1	3132403	Prx	PrxQ2	Nucleus	61.728	jgi|Copci1|6670|CC1G_07744T0
Cantharellus anzutake C23 v1.0	Cananz1	3281930	Prx	PrxII.2	Cytoplasm	62.353	jgi|Lacbi2|318118|Lacbi1.eu2.Lbscf0008g03000
Cantharellus anzutake C23 v1.0	Cananz1	3293022	Prx	PrxII.2	Cytoplasm	62.353	jgi|Lacbi2|318118|Lacbi1.eu2.Lbscf0008g03000
Cantharellus anzutake C23 v1.0	Cananz1	3279508	SFA		Cytoplasm	64.628	sp|P32771.1|FADH_YEAST
Cantharellus anzutake C23 v1.0	Cananz1	2902616	SOD2/3		Mitochondrion	44	sp|O13401|SODM_CANAX
Cantharellus anzutake C23 v1.0	Cananz1	3119345	SOD2/3		Cytoplasm	47.475	sp|O13401|SODM_CANAX
Cantharellus anzutake C23 v1.0	Cananz1	3280192	TR		Cytoplasm	71.104	tr|A0A2H3HI03|GIBZA
Cantharellus anzutake C23 v1.0	Cananz1	2915370	Trx	mito	Mitochondrion	47.5	jgi|Phlrad1|132812|plus.g4717.t1
Cantharellus anzutake C23 v1.0	Cananz1	3052858	Trx	long	Endoplasmic reticulum	27.473	jgi|Phlrad1|132812|plus.g4717.t1
Cantharellus anzutake C23 v1.0	Cananz1	3145302	Trx	short	Cytoplasm	37.5	jgi|Phlrad1|132812|plus.g4717.t1
Ceriporia viridans OMC1683 v1.0	Cervir1	1537093	AA2 class-I	CcP	Mitochondrion	76.206	jgi|Phlrad1|136696|plus.g66.t1
Ceriporia viridans OMC1683 v1.0	Cervir1	129694	AA2_POD		Mitochondrion	40.063	jgi|Phlrad1|137878|plus.g10562.t1
Ceriporia viridans OMC1683 v1.0	Cervir1	129969	AA2_POD		Extracellular	49.725	jgi|Phlrad1|137878|plus.g10562.t1
Ceriporia viridans OMC1683 v1.0	Cervir1	440892	AA2_POD		Extracellular	44.505	jgi|Phlrad1|137878|plus.g10562.t1
Ceriporia viridans OMC1683 v1.0	Cervir1	445100	AA2_POD		Extracellular	45.404	jgi|Phlrad1|137878|plus.g10562.t1
Ceriporia viridans OMC1683 v1.0	Cervir1	913189	AA2_POD		Extracellular	41.779	jgi|Phlrad1|137878|plus.g10562.t1
Ceriporia viridans OMC1683 v1.0	Cervir1	913365	AA2_POD		Extracellular	41.463	jgi|Phlrad1|137878|plus.g10562.t1
Ceriporia viridans OMC1683 v1.0	Cervir1	1028965	AA2_POD		Extracellular	44.706	jgi|Phlrad1|137878|plus.g10562.t1
Ceriporia viridans OMC1683 v1.0	Cervir1	2010635	AA2_POD		Extracellular	44.837	jgi|Phlrad1|137878|plus.g10562.t1
Ceriporia viridans OMC1683 v1.0	Cervir1	2010919	AA2_POD		Extracellular	48.485	jgi|Phlrad1|137878|plus.g10562.t1
Ceriporia viridans OMC1683 v1.0	Cervir1	2028313	AA2_POD		Extracellular	44.077	jgi|Phlrad1|137878|plus.g10562.t1
Ceriporia viridans OMC1683 v1.0	Cervir1	2030485	AA2_POD		Extracellular	42.308	jgi|Phlrad1|137878|plus.g10562.t1
Ceriporia viridans OMC1683 v1.0	Cervir1	126740	AA9_LPMO		Extracellular	34.272	jgi|Phlrad1|140653|minus.g10273.t1
Ceriporia viridans OMC1683 v1.0	Cervir1	150997	AA9_LPMO		Extracellular	41.063	jgi|Phlrad1|140653|minus.g10273.t1
Ceriporia viridans OMC1683 v1.0	Cervir1	634521	AA9_LPMO		Extracellular	70.852	jgi|Phlrad1|145579|plus.g11538.t1
Ceriporia viridans OMC1683 v1.0	Cervir1	807014	AA9_LPMO		Extracellular	83.262	jgi|Phlrad1|140653|minus.g10273.t1
Ceriporia viridans OMC1683 v1.0	Cervir1	1041209	AA9_LPMO		Extracellular	83.262	jgi|Phlrad1|140653|minus.g10273.t1
Ceriporia viridans OMC1683 v1.0	Cervir1	1405313	AA9_LPMO		Extracellular	38.926	jgi|Phlrad1|140653|minus.g10273.t1
Ceriporia viridans OMC1683 v1.0	Cervir1	1881676	AA9_LPMO		Extracellular	63.694	jgi|Phlrad1|140653|minus.g10273.t1
Ceriporia viridans OMC1683 v1.0	Cervir1	1917086	AA9_LPMO		Extracellular	31.472	jgi|Phlrad1|145579|plus.g11538.t1
Ceriporia viridans OMC1683 v1.0	Cervir1	1917261	AA9_LPMO		Extracellular	36.694	jgi|Phlrad1|140653|minus.g10273.t1
Ceriporia viridans OMC1683 v1.0	Cervir1	1940337	AA9_LPMO		Plastid	38.197	jgi|Phlrad1|140653|minus.g10273.t1
Ceriporia viridans OMC1683 v1.0	Cervir1	1993141	AA9_LPMO		Extracellular	31.472	jgi|Phlrad1|145579|plus.g11538.t1
Ceriporia viridans OMC1683 v1.0	Cervir1	2012248	AA9_LPMO		Extracellular	73.006	jgi|Phlrad1|140653|minus.g10273.t1
Ceriporia viridans OMC1683 v1.0	Cervir1	2023506	AA9_LPMO		Extracellular	32.979	jgi|Phlrad1|145579|plus.g11538.t1
Ceriporia viridans OMC1683 v1.0	Cervir1	2029506	AA9_LPMO		Extracellular	33.735	jgi|Phlrad1|145579|plus.g11538.t1
Ceriporia viridans OMC1683 v1.0	Cervir1	2030758	AA9_LPMO		Extracellular	77.869	jgi|Phlrad1|145579|plus.g11538.t1
Ceriporia viridans OMC1683 v1.0	Cervir1	2030883	AA9_LPMO		Extracellular	39.32	jgi|Phlrad1|140653|minus.g10273.t1
Ceriporia viridans OMC1683 v1.0	Cervir1	2030884	AA9_LPMO		Extracellular	38.863	jgi|Phlrad1|140653|minus.g10273.t1
Ceriporia viridans OMC1683 v1.0	Cervir1	2069641	AA9_LPMO		Extracellular	32.456	jgi|Phlrad1|140653|minus.g10273.t1
Ceriporia viridans OMC1683 v1.0	Cervir1	2091382	AA9_LPMO		Extracellular	79.747	jgi|Phlrad1|145579|plus.g11538.t1
Ceriporia viridans OMC1683 v1.0	Cervir1	1892281	CAT	LSC	Cytoplasm	38.402	6532|CcinKat04|
Ceriporia viridans OMC1683 v1.0	Cervir1	1929322	CAT	SSC	Peroxisome	39.421	6532|CcinKat04|
Ceriporia viridans OMC1683 v1.0	Cervir1	2029060	CAT	SSC	Extracellular	40.209	6532|CcinKat04|
Ceriporia viridans OMC1683 v1.0	Cervir1	1184963	CPO		Endoplasmic reticulum	26.066	sp|B9W4V6|APO1_AGRAE
Ceriporia viridans OMC1683 v1.0	Cervir1	1841786	CPO		Mitochondrion	30.216	sp|B9W4V6|APO1_AGRAE
Ceriporia viridans OMC1683 v1.0	Cervir1	1963985	CPO		Plastid	42.623	sp|B9W4V6|APO1_AGRAE
Ceriporia viridans OMC1683 v1.0	Cervir1	1903033	DyP		Mitochondrion	35.789	tr|Q0VTU1|Q0VTU1_PLEOS
Ceriporia viridans OMC1683 v1.0	Cervir1	2031565	Fhp		Cytoplasm	37.778	sp|P39676|FHP_YEAST
Ceriporia viridans OMC1683 v1.0	Cervir1	530044	GLOX_like	CRO6	Extracellular	43.985	sp|Q01772|GLOX_PHACH
Ceriporia viridans OMC1683 v1.0	Cervir1	1475362	GLOX_like	CRO3/4/5	Extracellular	30.31	sp|Q01772|GLOX_PHACH
Ceriporia viridans OMC1683 v1.0	Cervir1	1569590	GLOX_like	CRO1	Extracellular	33.712	sp|Q01772|GLOX_PHACH
Ceriporia viridans OMC1683 v1.0	Cervir1	1851688	GLOX_like	CRO2	Cell membrane	30.729	sp|Q01772|GLOX_PHACH
Ceriporia viridans OMC1683 v1.0	Cervir1	196028	GMC	CDH	Extracellular	69.921	ADX41688.1	tr|F1DFN2|F1DFN2_PYCCI
Ceriporia viridans OMC1683 v1.0	Cervir1	232174	GMC	AOx	Peroxisome	90.938	CDG66232.1	tr|T2M2J4|T2M2J4_PHACH
Ceriporia viridans OMC1683 v1.0	Cervir1	305531	GMC	AAO	Extracellular	43.339	AAF31169.1	tr|Q9P928|Q9P928_PLEPU
Ceriporia viridans OMC1683 v1.0	Cervir1	491419	GMC	AOx	Peroxisome	40.723	CDG66232.1	tr|T2M2J4|T2M2J4_PHACH
Ceriporia viridans OMC1683 v1.0	Cervir1	494701	GMC	AOx	Peroxisome	40.131	CDG66232.1	tr|T2M2J4|T2M2J4_PHACH
Ceriporia viridans OMC1683 v1.0	Cervir1	1847781	GMC	AAO	Extracellular	43.144	AAF31169.1	tr|Q9P928|Q9P928_PLEPU
Ceriporia viridans OMC1683 v1.0	Cervir1	1854237	GMC	AAO	Extracellular	46.585	AAF31169.1	tr|Q9P928|Q9P928_PLEPU
Ceriporia viridans OMC1683 v1.0	Cervir1	1924535	GMC	AOx	Peroxisome	40.783	CDG66232.1	tr|T2M2J4|T2M2J4_PHACH
Ceriporia viridans OMC1683 v1.0	Cervir1	2024944	GMC	AAO	Extracellular	46.838	AAF31169.1	tr|Q9P928|Q9P928_PLEPU
Ceriporia viridans OMC1683 v1.0	Cervir1	2045435	GMC	POx	Peroxisome	46.749	AAP40332.1	tr|Q7ZA32|Q7ZA32_TRAOC
Ceriporia viridans OMC1683 v1.0	Cervir1	2063802	GMC	AOx	Peroxisome	39.906	CDG66232.1	tr|T2M2J4|T2M2J4_PHACH
Ceriporia viridans OMC1683 v1.0	Cervir1	2063810	GMC	AOx	Peroxisome	36.037	CDG66232.1	tr|T2M2J4|T2M2J4_PHACH
Ceriporia viridans OMC1683 v1.0	Cervir1	2155779	GMC	AOx	Peroxisome	39.68	CDG66232.1	tr|T2M2J4|T2M2J4_PHACH
Ceriporia viridans OMC1683 v1.0	Cervir1	1922873	Gpx		Mitochondrion	64.773	LbGpx|Lacbi1.estExt_GeneWisePlus_human.C_110166
Ceriporia viridans OMC1683 v1.0	Cervir1	1948936	Gpx		Mitochondrion	64.773	LbGpx|Lacbi1.estExt_GeneWisePlus_human.C_110166
Ceriporia viridans OMC1683 v1.0	Cervir1	2011928	GR		Cytoplasm	69.409	jgi|Lacbi2|290991|Lacbi1.estExt_fgenesh2_pm.C_60019
Ceriporia viridans OMC1683 v1.0	Cervir1	2010184	Grx1		Cytoplasm	51.685	jgi|Lacbi2|240178|Lacbi1.e_gwh1.52.47.1
Ceriporia viridans OMC1683 v1.0	Cervir1	2020228	Grx1		Cytoplasm	50.562	jgi|Lacbi2|240178|Lacbi1.e_gwh1.52.47.1
Ceriporia viridans OMC1683 v1.0	Cervir1	1951656	Grx4		Cytoplasm	55.61	jgi|Lacbi2|291218|Lacbi1.estExt_fgenesh2_pm.C_150009
Ceriporia viridans OMC1683 v1.0	Cervir1	1305655	Grx5		Mitochondrion	70.492	jgi|Lacbi2|148866|Lacbi1.gww1.10.206.1
Ceriporia viridans OMC1683 v1.0	Cervir1	1920150	Grx6		Golgi apparatus	52.427	jgi|Lacbi2|324212|Lacbi1.fgenesh3_pg.C_scaffold_5000319
Ceriporia viridans OMC1683 v1.0	Cervir1	2026237	MsrA		Cytoplasm	71.839	jgi|Lacbi2|253748|Lacbi1.e_gww1.38.51.1
Ceriporia viridans OMC1683 v1.0	Cervir1	1912208	MsrB		Cytoplasm	72.656	jgi|Lacbi2|292080|Lacbi1.estExt_fgenesh2_pg.C_20342
Ceriporia viridans OMC1683 v1.0	Cervir1	50563	Nox	NoxA	Endoplasmic reticulum	52.679	tr|Q8J0N4|Q8J0N4_EMEND
Ceriporia viridans OMC1683 v1.0	Cervir1	2134930	Nox	NoxB	Cell membrane	36.182	tr|Q8J0N4|Q8J0N4_EMEND
Ceriporia viridans OMC1683 v1.0	Cervir1	1850206	NoxR		Cytoplasm	59.358	tr|B0D0Z3|B0D0Z3_LACBS
Ceriporia viridans OMC1683 v1.0	Cervir1	120853	PBG		Cytoplasm	46.25	tr|A0A5N6H3D5|A0A5N6H3D5_ASPFL
Ceriporia viridans OMC1683 v1.0	Cervir1	249953	Prx	1-Cys Prx	Cytoplasm	63.594	jgi|Lacbi2|172363|Lacbi1.estExt_Genewise1_human.C_40887
Ceriporia viridans OMC1683 v1.0	Cervir1	307776	Prx	PrxII.2	Cytoplasm	56.069	jgi|Lacbi2|318118|Lacbi1.eu2.Lbscf0008g03000
Ceriporia viridans OMC1683 v1.0	Cervir1	1466086	Prx	PrxII.1	Mitochondrion	52.727	jgi|Lacbi2|241727|Lacbi1.e_gwh1.83.13.1
Ceriporia viridans OMC1683 v1.0	Cervir1	1831743	Prx	2-Cys Prx	Cytoplasm	77.436	jgi|Lacbi2|174328|Lacbi1.estExt_Genewise1_human.C_200095
Ceriporia viridans OMC1683 v1.0	Cervir1	1875652	Prx	PrxQ2	Cytoplasm	25.735	jgi|Copci1|6670|CC1G_07744T0
Ceriporia viridans OMC1683 v1.0	Cervir1	1877703	Prx	PrxQ2	Nucleus	80	jgi|Copci1|6670|CC1G_07744T0
Ceriporia viridans OMC1683 v1.0	Cervir1	1949890	Prx	PrxQ1	Cytoplasm	62.759	jgi|Lacbi2|308972|Lacbi1.eu2.Lbscf0003g06110
Ceriporia viridans OMC1683 v1.0	Cervir1	2022124	Prx	1-Cys Prx	Cytoplasm	81.081	jgi|Lacbi2|172363|Lacbi1.estExt_Genewise1_human.C_40887
Ceriporia viridans OMC1683 v1.0	Cervir1	672060	SFA		Cytoplasm	60.453	sp|P32771.1|FADH_YEAST
Ceriporia viridans OMC1683 v1.0	Cervir1	1365442	SOD1		Lysosome/Vacuole	62	sp|P00445|SODC_YEAST
Ceriporia viridans OMC1683 v1.0	Cervir1	1845094	SOD2/3		Mitochondrion	46	sp|O13401|SODM_CANAX
Ceriporia viridans OMC1683 v1.0	Cervir1	1934842	SOD2/3		Mitochondrion	47.418	sp|O13401|SODM_CANAX
Ceriporia viridans OMC1683 v1.0	Cervir1	1993399	SOD2/3		Mitochondrion	47.418	sp|O13401|SODM_CANAX
Ceriporia viridans OMC1683 v1.0	Cervir1	2177328	TR		Cytoplasm	71.429	tr|A0A2H3HI03|GIBZA
Ceriporia viridans OMC1683 v1.0	Cervir1	1853709	Trx	mito	Mitochondrion	51.667	jgi|Phlrad1|132812|plus.g4717.t1
Ceriporia viridans OMC1683 v1.0	Cervir1	2015723	Trx	long	Endoplasmic reticulum	29.9	jgi|Phlrad1|132812|plus.g4717.t1
Ceriporia viridans OMC1683 v1.0	Cervir1	2020369	Trx	short	Cytoplasm	32.584	jgi|Phlrad1|132812|plus.g4717.t1
Ceriporiopsis (Gelatoporia) subvermispora B v1.0	Cersu1	83438	AA2 class-I	CcP	Mitochondrion	75.405	jgi|Phlrad1|136696|plus.g66.t1
Ceriporiopsis (Gelatoporia) subvermispora B v1.0	Cersu1	49863	AA2_POD		Extracellular	72.149	jgi|Phlrad1|137878|plus.g10562.t1
Ceriporiopsis (Gelatoporia) subvermispora B v1.0	Cersu1	50297	AA2_POD		Extracellular	73.087	jgi|Phlrad1|137878|plus.g10562.t1
Ceriporiopsis (Gelatoporia) subvermispora B v1.0	Cersu1	50686	AA2_POD		Extracellular	71.688	jgi|Phlrad1|137878|plus.g10562.t1
Ceriporiopsis (Gelatoporia) subvermispora B v1.0	Cersu1	94398	AA2_POD		Extracellular	74.801	jgi|Phlrad1|137878|plus.g10562.t1
Ceriporiopsis (Gelatoporia) subvermispora B v1.0	Cersu1	99382	AA2_POD		Extracellular	45.504	jgi|Phlrad1|137878|plus.g10562.t1
Ceriporiopsis (Gelatoporia) subvermispora B v1.0	Cersu1	105539	AA2_POD		Extracellular	74.373	jgi|Phlrad1|137878|plus.g10562.t1
Ceriporiopsis (Gelatoporia) subvermispora B v1.0	Cersu1	112162	AA2_POD		Extracellular	39.252	jgi|Phlrad1|137878|plus.g10562.t1
Ceriporiopsis (Gelatoporia) subvermispora B v1.0	Cersu1	114036	AA2_POD		Extracellular	71.916	jgi|Phlrad1|137878|plus.g10562.t1
Ceriporiopsis (Gelatoporia) subvermispora B v1.0	Cersu1	114076	AA2_POD		Extracellular	67.532	jgi|Phlrad1|137878|plus.g10562.t1
Ceriporiopsis (Gelatoporia) subvermispora B v1.0	Cersu1	116608	AA2_POD		Extracellular	71.351	jgi|Phlrad1|137878|plus.g10562.t1
Ceriporiopsis (Gelatoporia) subvermispora B v1.0	Cersu1	117436	AA2_POD		Extracellular	70.027	jgi|Phlrad1|137878|plus.g10562.t1
Ceriporiopsis (Gelatoporia) subvermispora B v1.0	Cersu1	118677	AA2_POD		Extracellular	50.949	jgi|Phlrad1|137878|plus.g10562.t1
Ceriporiopsis (Gelatoporia) subvermispora B v1.0	Cersu1	124076	AA2_POD		Extracellular	51.22	jgi|Phlrad1|137878|plus.g10562.t1
Ceriporiopsis (Gelatoporia) subvermispora B v1.0	Cersu1	139965	AA2_POD		Extracellular	71.688	jgi|Phlrad1|137878|plus.g10562.t1
Ceriporiopsis (Gelatoporia) subvermispora B v1.0	Cersu1	143390	AA2_POD		Extracellular	74.413	jgi|Phlrad1|137878|plus.g10562.t1
Ceriporiopsis (Gelatoporia) subvermispora B v1.0	Cersu1	157986	AA2_POD		Mitochondrion	70.663	jgi|Phlrad1|137878|plus.g10562.t1
Ceriporiopsis (Gelatoporia) subvermispora B v1.0	Cersu1	46564	AA9_LPMO		Extracellular	39.423	jgi|Phlrad1|140653|minus.g10273.t1
Ceriporiopsis (Gelatoporia) subvermispora B v1.0	Cersu1	66688	AA9_LPMO		Extracellular	45	jgi|Phlrad1|145579|plus.g11538.t1
Ceriporiopsis (Gelatoporia) subvermispora B v1.0	Cersu1	78941	AA9_LPMO		Extracellular	34.31	jgi|Phlrad1|140653|minus.g10273.t1
Ceriporiopsis (Gelatoporia) subvermispora B v1.0	Cersu1	85414	AA9_LPMO		Extracellular	68.22	jgi|Phlrad1|145579|plus.g11538.t1
Ceriporiopsis (Gelatoporia) subvermispora B v1.0	Cersu1	85474	AA9_LPMO		Extracellular	66.949	jgi|Phlrad1|145579|plus.g11538.t1
Ceriporiopsis (Gelatoporia) subvermispora B v1.0	Cersu1	89533	AA9_LPMO		Extracellular	70.679	jgi|Phlrad1|140653|minus.g10273.t1
Ceriporiopsis (Gelatoporia) subvermispora B v1.0	Cersu1	89534	AA9_LPMO		Extracellular	66.776	jgi|Phlrad1|140653|minus.g10273.t1
Ceriporiopsis (Gelatoporia) subvermispora B v1.0	Cersu1	115696	AA9_LPMO		Extracellular	39.076	jgi|Phlrad1|140653|minus.g10273.t1
Ceriporiopsis (Gelatoporia) subvermispora B v1.0	Cersu1	124745	AA9_LPMO		Extracellular	64.831	jgi|Phlrad1|145579|plus.g11538.t1
Ceriporiopsis (Gelatoporia) subvermispora B v1.0	Cersu1	84800	CAT	SSC	Peroxisome	41.242	6532|CcinKat04|
Ceriporiopsis (Gelatoporia) subvermispora B v1.0	Cersu1	123893	CAT	SSC	Peroxisome	40.209	6532|CcinKat04|
Ceriporiopsis (Gelatoporia) subvermispora B v1.0	Cersu1	128555	CAT	LSC	Cytoplasm	37.895	6532|CcinKat04|
Ceriporiopsis (Gelatoporia) subvermispora B v1.0	Cersu1	80799	CPO		Mitochondrion	37.879	sp|B9W4V6|APO1_AGRAE
Ceriporiopsis (Gelatoporia) subvermispora B v1.0	Cersu1	81391	CPO		Extracellular	33.333	sp|B9W4V6|APO1_AGRAE
Ceriporiopsis (Gelatoporia) subvermispora B v1.0	Cersu1	114787	CPO		Extracellular	33.231	sp|B9W4V6|APO1_AGRAE
Ceriporiopsis (Gelatoporia) subvermispora B v1.0	Cersu1	115379	CPO		Mitochondrion	31.481	sp|B9W4V6|APO1_AGRAE
Ceriporiopsis (Gelatoporia) subvermispora B v1.0	Cersu1	118102	CPO		Plastid	26.812	sp|B9W4V6|APO1_AGRAE
Ceriporiopsis (Gelatoporia) subvermispora B v1.0	Cersu1	122198	CPO		Extracellular	50	sp|B9W4V6|APO1_AGRAE
Ceriporiopsis (Gelatoporia) subvermispora B v1.0	Cersu1	48364	GLOX_like	CRO6	Extracellular	44.963	sp|Q01772|GLOX_PHACH
Ceriporiopsis (Gelatoporia) subvermispora B v1.0	Cersu1	115979	GLOX_like	CRO3/4/5	Extracellular	27.607	sp|Q01772|GLOX_PHACH
Ceriporiopsis (Gelatoporia) subvermispora B v1.0	Cersu1	155904	GLOX_like	CRO2	Mitochondrion	29.055	sp|Q01772|GLOX_PHACH
Ceriporiopsis (Gelatoporia) subvermispora B v1.0	Cersu1	80773	GMC	AOx	Peroxisome	91.091	CDG66232.1	tr|T2M2J4|T2M2J4_PHACH
Ceriporiopsis (Gelatoporia) subvermispora B v1.0	Cersu1	84544	GMC	AAO	Extracellular	46.073	AAF31169.1	tr|Q9P928|Q9P928_PLEPU
Ceriporiopsis (Gelatoporia) subvermispora B v1.0	Cersu1	84792	GMC	CDH	Extracellular	72.259	ADX41688.1	tr|F1DFN2|F1DFN2_PYCCI
Ceriporiopsis (Gelatoporia) subvermispora B v1.0	Cersu1	86996	GMC	AOx	Peroxisome	39.742	CDG66232.1	tr|T2M2J4|T2M2J4_PHACH
Ceriporiopsis (Gelatoporia) subvermispora B v1.0	Cersu1	107938	GMC	AAO	Extracellular	46.208	AAF31169.1	tr|Q9P928|Q9P928_PLEPU
Ceriporiopsis (Gelatoporia) subvermispora B v1.0	Cersu1	117387	GMC	AAO	Extracellular	46.996	AAF31169.1	tr|Q9P928|Q9P928_PLEPU
Ceriporiopsis (Gelatoporia) subvermispora B v1.0	Cersu1	117749	GMC	AOx	Peroxisome	38.862	CDG66232.1	tr|T2M2J4|T2M2J4_PHACH
Ceriporiopsis (Gelatoporia) subvermispora B v1.0	Cersu1	118493	GMC	AAO	Extracellular	44.602	AAF31169.1	tr|Q9P928|Q9P928_PLEPU
Ceriporiopsis (Gelatoporia) subvermispora B v1.0	Cersu1	137959	GMC	AAO	Extracellular	46.549	AAF31169.1	tr|Q9P928|Q9P928_PLEPU
Ceriporiopsis (Gelatoporia) subvermispora B v1.0	Cersu1	139982	GMC	AOx	Peroxisome	39.508	CDG66232.1	tr|T2M2J4|T2M2J4_PHACH
Ceriporiopsis (Gelatoporia) subvermispora B v1.0	Cersu1	86762	Gpx		Cytoplasm	75.949	LbGpx|Lacbi1.estExt_GeneWisePlus_human.C_110166
Ceriporiopsis (Gelatoporia) subvermispora B v1.0	Cersu1	86512	GR		Cytoplasm	72.479	jgi|Lacbi2|290991|Lacbi1.estExt_fgenesh2_pm.C_60019
Ceriporiopsis (Gelatoporia) subvermispora B v1.0	Cersu1	90784	Grx1		Mitochondrion	59.341	jgi|Lacbi2|240178|Lacbi1.e_gwh1.52.47.1
Ceriporiopsis (Gelatoporia) subvermispora B v1.0	Cersu1	117984	Grx4		Cytoplasm	65.714	jgi|Lacbi2|291218|Lacbi1.estExt_fgenesh2_pm.C_150009
Ceriporiopsis (Gelatoporia) subvermispora B v1.0	Cersu1	112853	Grx5		Mitochondrion	72.321	jgi|Lacbi2|148866|Lacbi1.gww1.10.206.1
Ceriporiopsis (Gelatoporia) subvermispora B v1.0	Cersu1	116630	MsrA		Plastid	68.539	jgi|Lacbi2|253748|Lacbi1.e_gww1.38.51.1
Ceriporiopsis (Gelatoporia) subvermispora B v1.0	Cersu1	47110	MsrB		Cytoplasm	77.692	jgi|Lacbi2|292080|Lacbi1.estExt_fgenesh2_pg.C_20342
Ceriporiopsis (Gelatoporia) subvermispora B v1.0	Cersu1	83971	Nox	NoxB	Cell membrane	36.559	tr|Q8J0N4|Q8J0N4_EMEND
Ceriporiopsis (Gelatoporia) subvermispora B v1.0	Cersu1	110682	Nox	NoxA	Endoplasmic reticulum	50.785	tr|Q8J0N4|Q8J0N4_EMEND
Ceriporiopsis (Gelatoporia) subvermispora B v1.0	Cersu1	118119	NoxR		Cytoplasm	43.508	tr|B0D0Z3|B0D0Z3_LACBS
Ceriporiopsis (Gelatoporia) subvermispora B v1.0	Cersu1	109859	PBG		Cytoplasm	42.105	tr|A0A5N6H3D5|A0A5N6H3D5_ASPFL
Ceriporiopsis (Gelatoporia) subvermispora B v1.0	Cersu1	114161	PBG		Cytoplasm	42.105	tr|A0A5N6H3D5|A0A5N6H3D5_ASPFL
Ceriporiopsis (Gelatoporia) subvermispora B v1.0	Cersu1	26200	Prx	PrxII.1	Plastid	53.191	jgi|Lacbi2|241727|Lacbi1.e_gwh1.83.13.1
Ceriporiopsis (Gelatoporia) subvermispora B v1.0	Cersu1	43877	Prx	1-Cys Prx	Cytoplasm	82.857	jgi|Lacbi2|172363|Lacbi1.estExt_Genewise1_human.C_40887
Ceriporiopsis (Gelatoporia) subvermispora B v1.0	Cersu1	52082	Prx	PrxQ2	Nucleus	75.676	jgi|Copci1|6670|CC1G_07744T0
Ceriporiopsis (Gelatoporia) subvermispora B v1.0	Cersu1	88019	Prx	PrxII.2	Cytoplasm	66.864	jgi|Lacbi2|318118|Lacbi1.eu2.Lbscf0008g03000
Ceriporiopsis (Gelatoporia) subvermispora B v1.0	Cersu1	112219	Prx	PrxQ1	Cytoplasm	68	jgi|Lacbi2|308972|Lacbi1.eu2.Lbscf0003g06110
Ceriporiopsis (Gelatoporia) subvermispora B v1.0	Cersu1	138397	Prx	2-Cys Prx	Cytoplasm	81.553	jgi|Lacbi2|174328|Lacbi1.estExt_Genewise1_human.C_200095
Ceriporiopsis (Gelatoporia) subvermispora B v1.0	Cersu1	145896	Prx	PrxII.1	Mitochondrion	51.553	jgi|Lacbi2|241727|Lacbi1.e_gwh1.83.13.1
Ceriporiopsis (Gelatoporia) subvermispora B v1.0	Cersu1	80117	SFA		Cytoplasm	64.362	sp|P32771.1|FADH_YEAST
Ceriporiopsis (Gelatoporia) subvermispora B v1.0	Cersu1	26726	SOD2/3		Mitochondrion	30.075	sp|O13401|SODM_CANAX
Ceriporiopsis (Gelatoporia) subvermispora B v1.0	Cersu1	83688	SOD2/3		Cytoplasm	44	sp|O13401|SODM_CANAX
Ceriporiopsis (Gelatoporia) subvermispora B v1.0	Cersu1	115269	SOD2/3		Mitochondrion	47.964	sp|O13401|SODM_CANAX
Ceriporiopsis (Gelatoporia) subvermispora B v1.0	Cersu1	111921	TR		Cytoplasm	71.111	tr|A0A2H3HI03|GIBZA
Ceriporiopsis (Gelatoporia) subvermispora B v1.0	Cersu1	110406	Trx	long	Endoplasmic reticulum	30	jgi|Phlrad1|132812|plus.g4717.t1
Ceriporiopsis (Gelatoporia) subvermispora B v1.0	Cersu1	118691	Trx	short	Cytoplasm	39.08	jgi|Phlrad1|132812|plus.g4717.t1
Coniophora puteana V1.0	Conpu1	167018	AA2 class-I	CcP	Mitochondrion	73.597	jgi|Phlrad1|136696|plus.g66.t1
Coniophora puteana V1.0	Conpu1	62587	AA9_LPMO		Extracellular	73.684	jgi|Phlrad1|140653|minus.g10273.t1
Coniophora puteana V1.0	Conpu1	71589	AA9_LPMO		Extracellular	53.478	jgi|Phlrad1|140653|minus.g10273.t1
Coniophora puteana V1.0	Conpu1	76886	AA9_LPMO		Extracellular	32.479	jgi|Phlrad1|140653|minus.g10273.t1
Coniophora puteana V1.0	Conpu1	81549	AA9_LPMO		Extracellular	50.435	jgi|Phlrad1|140653|minus.g10273.t1
Coniophora puteana V1.0	Conpu1	89426	AA9_LPMO		Extracellular	50	jgi|Phlrad1|140653|minus.g10273.t1
Coniophora puteana V1.0	Conpu1	91873	AA9_LPMO		Extracellular	35.498	jgi|Phlrad1|145579|plus.g11538.t1
Coniophora puteana V1.0	Conpu1	122391	AA9_LPMO		Extracellular	52.174	jgi|Phlrad1|140653|minus.g10273.t1
Coniophora puteana V1.0	Conpu1	131262	AA9_LPMO		Extracellular	34.252	jgi|Phlrad1|140653|minus.g10273.t1
Coniophora puteana V1.0	Conpu1	140516	AA9_LPMO		Extracellular	37.671	jgi|Phlrad1|145579|plus.g11538.t1
Coniophora puteana V1.0	Conpu1	152717	AA9_LPMO		Extracellular	50.649	jgi|Phlrad1|140653|minus.g10273.t1
Coniophora puteana V1.0	Conpu1	83279	CAT	SSC	Peroxisome	40.481	6532|CcinKat04|
Coniophora puteana V1.0	Conpu1	85220	CAT	SSC	Peroxisome	41.176	6532|CcinKat04|
Coniophora puteana V1.0	Conpu1	133881	CAT	LSC	Cytoplasm	39.247	6532|CcinKat04|
Coniophora puteana V1.0	Conpu1	27633	CPO		Mitochondrion	26.147	sp|B9W4V6|APO1_AGRAE
Coniophora puteana V1.0	Conpu1	58635	CPO		Endoplasmic reticulum	25.641	sp|B9W4V6|APO1_AGRAE
Coniophora puteana V1.0	Conpu1	93014	Fhp		Cytoplasm	34.513	sp|P39676|FHP_YEAST
Coniophora puteana V1.0	Conpu1	52090	GLOX_like	CRO2	Cell membrane	30.551	sp|Q01772|GLOX_PHACH
Coniophora puteana V1.0	Conpu1	64855	GLOX_like	CRO2	Cell membrane	28.893	sp|Q01772|GLOX_PHACH
Coniophora puteana V1.0	Conpu1	86064	GLOX_like	CRO2	Extracellular	30.07	sp|Q01772|GLOX_PHACH
Coniophora puteana V1.0	Conpu1	111658	GLOX_like	CRO2	Extracellular	28.819	sp|Q01772|GLOX_PHACH
Coniophora puteana V1.0	Conpu1	162245	GLOX_like	CRO6	Extracellular	44.177	sp|Q01772|GLOX_PHACH
Coniophora puteana V1.0	Conpu1	163898	GLOX_like	CRO1	Cell membrane	32.325	sp|Q01772|GLOX_PHACH
Coniophora puteana V1.0	Conpu1	52372	GMC	AOx	Mitochondrion	35.897	CDG66232.1	tr|T2M2J4|T2M2J4_PHACH
Coniophora puteana V1.0	Conpu1	67656	GMC	AOx	Cytoplasm	79.896	CDG66232.1	tr|T2M2J4|T2M2J4_PHACH
Coniophora puteana V1.0	Conpu1	110608	GMC	AOx	Mitochondrion	38.151	CDG66232.1	tr|T2M2J4|T2M2J4_PHACH
Coniophora puteana V1.0	Conpu1	127178	GMC	AOx	Peroxisome	86.574	CDG66232.1	tr|T2M2J4|T2M2J4_PHACH
Coniophora puteana V1.0	Conpu1	130356	GMC	AOx	Peroxisome	39.216	CDG66232.1	tr|T2M2J4|T2M2J4_PHACH
Coniophora puteana V1.0	Conpu1	131886	GMC	CDH	Extracellular	71.07	ADX41688.1	tr|F1DFN2|F1DFN2_PYCCI
Coniophora puteana V1.0	Conpu1	140809	GMC	CDH	Extracellular	72.727	ADX41688.1	tr|F1DFN2|F1DFN2_PYCCI
Coniophora puteana V1.0	Conpu1	80431	Gpx		Cytoplasm	72.222	LbGpx|Lacbi1.estExt_GeneWisePlus_human.C_110166
Coniophora puteana V1.0	Conpu1	98576	GR		Cytoplasm	70.737	jgi|Lacbi2|290991|Lacbi1.estExt_fgenesh2_pm.C_60019
Coniophora puteana V1.0	Conpu1	80297	Grx4		Cytoplasm	54.936	jgi|Lacbi2|291218|Lacbi1.estExt_fgenesh2_pm.C_150009
Coniophora puteana V1.0	Conpu1	83880	Grx5		Mitochondrion	56.349	jgi|Lacbi2|148866|Lacbi1.gww1.10.206.1
Coniophora puteana V1.0	Conpu1	152238	Grx6		Cytoplasm	54.783	jgi|Lacbi2|324212|Lacbi1.fgenesh3_pg.C_scaffold_5000319
Coniophora puteana V1.0	Conpu1	85564	MsrA		Plastid	40.58	jgi|Lacbi2|253748|Lacbi1.e_gww1.38.51.1
Coniophora puteana V1.0	Conpu1	60253	MsrB		Cytoplasm	75	jgi|Lacbi2|292080|Lacbi1.estExt_fgenesh2_pg.C_20342
Coniophora puteana V1.0	Conpu1	79026	Nox	NoxA	Endoplasmic reticulum	51.071	tr|Q8J0N4|Q8J0N4_EMEND
Coniophora puteana V1.0	Conpu1	83020	Nox	NoxB	Endoplasmic reticulum	37.365	tr|Q8J0N4|Q8J0N4_EMEND
Coniophora puteana V1.0	Conpu1	82858	NoxR		Cytoplasm	54.859	tr|B0D0Z3|B0D0Z3_LACBS
Coniophora puteana V1.0	Conpu1	108764	NoxR		Cytoplasm	39.388	tr|B0D0Z3|B0D0Z3_LACBS
Coniophora puteana V1.0	Conpu1	164455	NoxR		Cytoplasm	55.15	tr|B0D0Z3|B0D0Z3_LACBS
Coniophora puteana V1.0	Conpu1	133778	PBG		Cytoplasm	44.51	tr|A0A5N6H3D5|A0A5N6H3D5_ASPFL
Coniophora puteana V1.0	Conpu1	35023	Prx	PrxII.1	Cytoplasm	46.914	jgi|Lacbi2|241727|Lacbi1.e_gwh1.83.13.1
Coniophora puteana V1.0	Conpu1	81880	Prx	1-Cys Prx	Cytoplasm	82.727	jgi|Lacbi2|172363|Lacbi1.estExt_Genewise1_human.C_40887
Coniophora puteana V1.0	Conpu1	90333	Prx	PrxQ1	Cytoplasm	58.667	jgi|Lacbi2|308972|Lacbi1.eu2.Lbscf0003g06110
Coniophora puteana V1.0	Conpu1	138920	Prx	2-Cys Prx	Nucleus	68.142	jgi|Lacbi2|174328|Lacbi1.estExt_Genewise1_human.C_200095
Coniophora puteana V1.0	Conpu1	153923	Prx	PrxQ1	Cytoplasm	59.14	jgi|Lacbi2|308972|Lacbi1.eu2.Lbscf0003g06110
Coniophora puteana V1.0	Conpu1	169329	Prx	PrxII.2	Cytoplasm	69.643	jgi|Lacbi2|318118|Lacbi1.eu2.Lbscf0008g03000
Coniophora puteana V1.0	Conpu1	123551	SFA		Cytoplasm	64.628	sp|P32771.1|FADH_YEAST
Coniophora puteana V1.0	Conpu1	153600	SOD1		Lysosome/Vacuole	62	sp|P00445|SODC_YEAST
Coniophora puteana V1.0	Conpu1	85711	SOD2/3		Cytoplasm	46.569	sp|O13401|SODM_CANAX
Coniophora puteana V1.0	Conpu1	132318	SOD2/3		Mitochondrion	43.966	sp|O13401|SODM_CANAX
Coniophora puteana V1.0	Conpu1	104828	TR		Cytoplasm	70.476	tr|A0A2H3HI03|GIBZA
Coniophora puteana V1.0	Conpu1	96136	Trx	long	Endoplasmic reticulum	30.12	jgi|Phlrad1|132812|plus.g4717.t1
Coniophora puteana V1.0	Conpu1	162900	Trx	short	Cytoplasm	31.395	jgi|Phlrad1|132812|plus.g4717.t1
Coprinopsis cinerea Amut Bmut pab1-1 v1.0	Copci_AmutBmut1	358179	AA2 class-I	HyBpox	Cell membrane	36.059	jgi|Aurde3_1|1207291|estExt_Genewise1.C_9_t20407
Coprinopsis cinerea Amut Bmut pab1-1 v1.0	Copci_AmutBmut1	440817	AA2 class-I	HyBpox	Cell membrane	38.728	jgi|Aurde3_1|1207291|estExt_Genewise1.C_9_t20407
Coprinopsis cinerea Amut Bmut pab1-1 v1.0	Copci_AmutBmut1	449778	AA2 class-I	CcP	Mitochondrion	79.264	jgi|Phlrad1|136696|plus.g66.t1
Coprinopsis cinerea Amut Bmut pab1-1 v1.0	Copci_AmutBmut1	446928	AA2_POD		Extracellular	41.813	jgi|Phlrad1|137878|plus.g10562.t1
Coprinopsis cinerea Amut Bmut pab1-1 v1.0	Copci_AmutBmut1	134641	AA9_LPMO		Extracellular	48.319	jgi|Phlrad1|145579|plus.g11538.t1
Coprinopsis cinerea Amut Bmut pab1-1 v1.0	Copci_AmutBmut1	145651	AA9_LPMO		Extracellular	35.683	jgi|Phlrad1|140653|minus.g10273.t1
Coprinopsis cinerea Amut Bmut pab1-1 v1.0	Copci_AmutBmut1	170751	AA9_LPMO		Extracellular	35.217	jgi|Phlrad1|140653|minus.g10273.t1
Coprinopsis cinerea Amut Bmut pab1-1 v1.0	Copci_AmutBmut1	179843	AA9_LPMO		Extracellular	48.472	jgi|Phlrad1|140653|minus.g10273.t1
Coprinopsis cinerea Amut Bmut pab1-1 v1.0	Copci_AmutBmut1	279486	AA9_LPMO		Extracellular	35.859	jgi|Phlrad1|140653|minus.g10273.t1
Coprinopsis cinerea Amut Bmut pab1-1 v1.0	Copci_AmutBmut1	362458	AA9_LPMO		Extracellular	30.952	jgi|Phlrad1|140653|minus.g10273.t1
Coprinopsis cinerea Amut Bmut pab1-1 v1.0	Copci_AmutBmut1	363089	AA9_LPMO		Extracellular	36.364	jgi|Phlrad1|140653|minus.g10273.t1
Coprinopsis cinerea Amut Bmut pab1-1 v1.0	Copci_AmutBmut1	370630	AA9_LPMO		Extracellular	35.204	jgi|Phlrad1|140653|minus.g10273.t1
Coprinopsis cinerea Amut Bmut pab1-1 v1.0	Copci_AmutBmut1	374918	AA9_LPMO		Lysosome/Vacuole	39.095	jgi|Phlrad1|145579|plus.g11538.t1
Coprinopsis cinerea Amut Bmut pab1-1 v1.0	Copci_AmutBmut1	379191	AA9_LPMO		Extracellular	34.343	jgi|Phlrad1|140653|minus.g10273.t1
Coprinopsis cinerea Amut Bmut pab1-1 v1.0	Copci_AmutBmut1	380579	AA9_LPMO		Extracellular	34.921	jgi|Phlrad1|140653|minus.g10273.t1
Coprinopsis cinerea Amut Bmut pab1-1 v1.0	Copci_AmutBmut1	382347	AA9_LPMO		Extracellular	34.615	jgi|Phlrad1|140653|minus.g10273.t1
Coprinopsis cinerea Amut Bmut pab1-1 v1.0	Copci_AmutBmut1	408916	AA9_LPMO		Extracellular	31.308	jgi|Phlrad1|140653|minus.g10273.t1
Coprinopsis cinerea Amut Bmut pab1-1 v1.0	Copci_AmutBmut1	419912	AA9_LPMO		Extracellular	30.165	jgi|Phlrad1|140653|minus.g10273.t1
Coprinopsis cinerea Amut Bmut pab1-1 v1.0	Copci_AmutBmut1	439224	AA9_LPMO		Extracellular	39.301	jgi|Phlrad1|145579|plus.g11538.t1
Coprinopsis cinerea Amut Bmut pab1-1 v1.0	Copci_AmutBmut1	440599	AA9_LPMO		Extracellular	34.959	jgi|Phlrad1|140653|minus.g10273.t1
Coprinopsis cinerea Amut Bmut pab1-1 v1.0	Copci_AmutBmut1	443461	AA9_LPMO		Extracellular	35.533	jgi|Phlrad1|140653|minus.g10273.t1
Coprinopsis cinerea Amut Bmut pab1-1 v1.0	Copci_AmutBmut1	444257	AA9_LPMO		Extracellular	31.818	jgi|Phlrad1|140653|minus.g10273.t1
Coprinopsis cinerea Amut Bmut pab1-1 v1.0	Copci_AmutBmut1	445501	AA9_LPMO		Extracellular	31.955	jgi|Phlrad1|140653|minus.g10273.t1
Coprinopsis cinerea Amut Bmut pab1-1 v1.0	Copci_AmutBmut1	446874	AA9_LPMO		Extracellular	38.389	jgi|Phlrad1|140653|minus.g10273.t1
Coprinopsis cinerea Amut Bmut pab1-1 v1.0	Copci_AmutBmut1	455228	AA9_LPMO		Extracellular	37.321	jgi|Phlrad1|145579|plus.g11538.t1
Coprinopsis cinerea Amut Bmut pab1-1 v1.0	Copci_AmutBmut1	455231	AA9_LPMO		Extracellular	35.366	jgi|Phlrad1|145579|plus.g11538.t1
Coprinopsis cinerea Amut Bmut pab1-1 v1.0	Copci_AmutBmut1	466518	AA9_LPMO		Extracellular	36.404	jgi|Phlrad1|140653|minus.g10273.t1
Coprinopsis cinerea Amut Bmut pab1-1 v1.0	Copci_AmutBmut1	468626	AA9_LPMO		Extracellular	42.584	jgi|Phlrad1|145579|plus.g11538.t1
Coprinopsis cinerea Amut Bmut pab1-1 v1.0	Copci_AmutBmut1	473021	AA9_LPMO		Extracellular	34.764	jgi|Phlrad1|140653|minus.g10273.t1
Coprinopsis cinerea Amut Bmut pab1-1 v1.0	Copci_AmutBmut1	489015	AA9_LPMO		Extracellular	38.136	jgi|Phlrad1|145579|plus.g11538.t1
Coprinopsis cinerea Amut Bmut pab1-1 v1.0	Copci_AmutBmut1	495979	AA9_LPMO		Extracellular	34.025	jgi|Phlrad1|140653|minus.g10273.t1
Coprinopsis cinerea Amut Bmut pab1-1 v1.0	Copci_AmutBmut1	495980	AA9_LPMO		Extracellular	35.039	jgi|Phlrad1|140653|minus.g10273.t1
Coprinopsis cinerea Amut Bmut pab1-1 v1.0	Copci_AmutBmut1	501421	AA9_LPMO		Extracellular	39.516	jgi|Phlrad1|145579|plus.g11538.t1
Coprinopsis cinerea Amut Bmut pab1-1 v1.0	Copci_AmutBmut1	503190	AA9_LPMO		Extracellular	40.551	jgi|Phlrad1|140653|minus.g10273.t1
Coprinopsis cinerea Amut Bmut pab1-1 v1.0	Copci_AmutBmut1	111399	APO		Extracellular	60.055	sp|B9W4V6|APO1_AGRAE
Coprinopsis cinerea Amut Bmut pab1-1 v1.0	Copci_AmutBmut1	163161	APO		Extracellular	61.708	sp|B9W4V6|APO1_AGRAE
Coprinopsis cinerea Amut Bmut pab1-1 v1.0	Copci_AmutBmut1	379872	APO		Plastid	58.576	sp|B9W4V6|APO1_AGRAE
Coprinopsis cinerea Amut Bmut pab1-1 v1.0	Copci_AmutBmut1	465916	APO		Extracellular	57.743	sp|B9W4V6|APO1_AGRAE
Coprinopsis cinerea Amut Bmut pab1-1 v1.0	Copci_AmutBmut1	481975	APO		Plastid	55.389	sp|B9W4V6|APO1_AGRAE
Coprinopsis cinerea Amut Bmut pab1-1 v1.0	Copci_AmutBmut1	413147	CAT	SSC	Peroxisome	86.332	6532|CcinKat04|
Coprinopsis cinerea Amut Bmut pab1-1 v1.0	Copci_AmutBmut1	420157	CAT	LSC	Cytoplasm	38.743	6532|CcinKat04|
Coprinopsis cinerea Amut Bmut pab1-1 v1.0	Copci_AmutBmut1	472224	CAT	SSC	Mitochondrion	42.742	6532|CcinKat04|
Coprinopsis cinerea Amut Bmut pab1-1 v1.0	Copci_AmutBmut1	499996	CAT	SSC	Peroxisome	99.654	6532|CcinKat04|
Coprinopsis cinerea Amut Bmut pab1-1 v1.0	Copci_AmutBmut1	407604	DyP		Peroxisome	38.008	tr|Q0VTU1|Q0VTU1_PLEOS
Coprinopsis cinerea Amut Bmut pab1-1 v1.0	Copci_AmutBmut1	440687	DyP		Plastid	33.937	tr|Q0VTU1|Q0VTU1_PLEOS
Coprinopsis cinerea Amut Bmut pab1-1 v1.0	Copci_AmutBmut1	441320	DyP		Plastid	35.849	tr|Q0VTU1|Q0VTU1_PLEOS
Coprinopsis cinerea Amut Bmut pab1-1 v1.0	Copci_AmutBmut1	98315	GLOX_like	CRO2	Cell membrane	31.561	sp|Q01772|GLOX_PHACH
Coprinopsis cinerea Amut Bmut pab1-1 v1.0	Copci_AmutBmut1	263775	GLOX_like	CRO1	Cell membrane	32.117	sp|Q01772|GLOX_PHACH
Coprinopsis cinerea Amut Bmut pab1-1 v1.0	Copci_AmutBmut1	379370	GLOX_like	CRO1	Extracellular	32.584	sp|Q01772|GLOX_PHACH
Coprinopsis cinerea Amut Bmut pab1-1 v1.0	Copci_AmutBmut1	440836	GLOX_like	CRO6	Extracellular	44.28	sp|Q01772|GLOX_PHACH
Coprinopsis cinerea Amut Bmut pab1-1 v1.0	Copci_AmutBmut1	456054	GLOX_like	CRO3/4/5	Extracellular	29.752	sp|Q01772|GLOX_PHACH
Coprinopsis cinerea Amut Bmut pab1-1 v1.0	Copci_AmutBmut1	457039	GLOX_like	CRO2	Extracellular	32.815	sp|Q01772|GLOX_PHACH
Coprinopsis cinerea Amut Bmut pab1-1 v1.0	Copci_AmutBmut1	354703	GMC	AAO	Extracellular	43.902	AAF31169.1	tr|Q9P928|Q9P928_PLEPU
Coprinopsis cinerea Amut Bmut pab1-1 v1.0	Copci_AmutBmut1	362996	GMC	AAO	Extracellular	51.494	AAF31169.1	tr|Q9P928|Q9P928_PLEPU
Coprinopsis cinerea Amut Bmut pab1-1 v1.0	Copci_AmutBmut1	366605	GMC	AOx	Peroxisome	39.36	CDG66232.1	tr|T2M2J4|T2M2J4_PHACH
Coprinopsis cinerea Amut Bmut pab1-1 v1.0	Copci_AmutBmut1	369969	GMC	AAO	Extracellular	38.938	AAF31169.1	tr|Q9P928|Q9P928_PLEPU
Coprinopsis cinerea Amut Bmut pab1-1 v1.0	Copci_AmutBmut1	372036	GMC	AAO	Extracellular	37.884	AAF31169.1	tr|Q9P928|Q9P928_PLEPU
Coprinopsis cinerea Amut Bmut pab1-1 v1.0	Copci_AmutBmut1	372581	GMC	AAO	Peroxisome	40.747	AAF31169.1	tr|Q9P928|Q9P928_PLEPU
Coprinopsis cinerea Amut Bmut pab1-1 v1.0	Copci_AmutBmut1	377030	GMC	AAO	Mitochondrion	40.504	AAF31169.1	tr|Q9P928|Q9P928_PLEPU
Coprinopsis cinerea Amut Bmut pab1-1 v1.0	Copci_AmutBmut1	377865	GMC	AAO	Extracellular	38.449	AAF31169.1	tr|Q9P928|Q9P928_PLEPU
Coprinopsis cinerea Amut Bmut pab1-1 v1.0	Copci_AmutBmut1	378065	GMC	AAO	Extracellular	43.816	AAF31169.1	tr|Q9P928|Q9P928_PLEPU
Coprinopsis cinerea Amut Bmut pab1-1 v1.0	Copci_AmutBmut1	381860	GMC	AAO	Peroxisome	39.168	AAF31169.1	tr|Q9P928|Q9P928_PLEPU
Coprinopsis cinerea Amut Bmut pab1-1 v1.0	Copci_AmutBmut1	382717	GMC	AAO	Peroxisome	41.995	AAF31169.1	tr|Q9P928|Q9P928_PLEPU
Coprinopsis cinerea Amut Bmut pab1-1 v1.0	Copci_AmutBmut1	425649	GMC	PDH	Extracellular	40.339	AAW82997.1	sp|Q3L245|PDH1_LEUMG
Coprinopsis cinerea Amut Bmut pab1-1 v1.0	Copci_AmutBmut1	435561	GMC	AAO	Extracellular	39.619	AAF31169.1	tr|Q9P928|Q9P928_PLEPU
Coprinopsis cinerea Amut Bmut pab1-1 v1.0	Copci_AmutBmut1	437967	GMC	PDH	Extracellular	40.48	AAW82997.1	sp|Q3L245|PDH1_LEUMG
Coprinopsis cinerea Amut Bmut pab1-1 v1.0	Copci_AmutBmut1	446127	GMC	AAO	Extracellular	41.463	AAF31169.1	tr|Q9P928|Q9P928_PLEPU
Coprinopsis cinerea Amut Bmut pab1-1 v1.0	Copci_AmutBmut1	450807	GMC	AAO	Extracellular	39.688	AAF31169.1	tr|Q9P928|Q9P928_PLEPU
Coprinopsis cinerea Amut Bmut pab1-1 v1.0	Copci_AmutBmut1	451588	GMC	GDH	Extracellular	60.193	AIL89873.1
Coprinopsis cinerea Amut Bmut pab1-1 v1.0	Copci_AmutBmut1	473228	GMC	AAO	Extracellular	40.317	AAF31169.1	tr|Q9P928|Q9P928_PLEPU
Coprinopsis cinerea Amut Bmut pab1-1 v1.0	Copci_AmutBmut1	479516	GMC	AAO	Extracellular	40.696	AAF31169.1	tr|Q9P928|Q9P928_PLEPU
Coprinopsis cinerea Amut Bmut pab1-1 v1.0	Copci_AmutBmut1	488574	GMC	AAO	Extracellular	36.379	AAF31169.1	tr|Q9P928|Q9P928_PLEPU
Coprinopsis cinerea Amut Bmut pab1-1 v1.0	Copci_AmutBmut1	488576	GMC	AAO	Extracellular	42.021	AAF31169.1	tr|Q9P928|Q9P928_PLEPU
Coprinopsis cinerea Amut Bmut pab1-1 v1.0	Copci_AmutBmut1	492531	GMC	AOx	Peroxisome	85.253	CDG66232.1	tr|T2M2J4|T2M2J4_PHACH
Coprinopsis cinerea Amut Bmut pab1-1 v1.0	Copci_AmutBmut1	497900	GMC	PDH	Extracellular	38.909	AAW82997.1	sp|Q3L245|PDH1_LEUMG
Coprinopsis cinerea Amut Bmut pab1-1 v1.0	Copci_AmutBmut1	497939	GMC	CDH	Extracellular	59.363	ADX41688.1	tr|F1DFN2|F1DFN2_PYCCI
Coprinopsis cinerea Amut Bmut pab1-1 v1.0	Copci_AmutBmut1	499623	GMC	AAO	Extracellular	42.487	AAF31169.1	tr|Q9P928|Q9P928_PLEPU
Coprinopsis cinerea Amut Bmut pab1-1 v1.0	Copci_AmutBmut1	514476	GMC	AAO	Extracellular	43.13	AAF31169.1	tr|Q9P928|Q9P928_PLEPU
Coprinopsis cinerea Amut Bmut pab1-1 v1.0	Copci_AmutBmut1	522835	GMC	AAO	Extracellular	40.63	AAF31169.1	tr|Q9P928|Q9P928_PLEPU
Coprinopsis cinerea Amut Bmut pab1-1 v1.0	Copci_AmutBmut1	542315	GMC	PDH	Extracellular	37.294	AAW82997.1	sp|Q3L245|PDH1_LEUMG
Coprinopsis cinerea Amut Bmut pab1-1 v1.0	Copci_AmutBmut1	544684	GMC	AAO	Extracellular	40.422	AAF31169.1	tr|Q9P928|Q9P928_PLEPU
Coprinopsis cinerea Amut Bmut pab1-1 v1.0	Copci_AmutBmut1	499716	GR		Cytoplasm	79.536	jgi|Lacbi2|290991|Lacbi1.estExt_fgenesh2_pm.C_60019
Coprinopsis cinerea Amut Bmut pab1-1 v1.0	Copci_AmutBmut1	441808	Grx1		Cytoplasm	60.44	jgi|Lacbi2|240178|Lacbi1.e_gwh1.52.47.1
Coprinopsis cinerea Amut Bmut pab1-1 v1.0	Copci_AmutBmut1	378207	Grx4		Cytoplasm	62.903	jgi|Lacbi2|291218|Lacbi1.estExt_fgenesh2_pm.C_150009
Coprinopsis cinerea Amut Bmut pab1-1 v1.0	Copci_AmutBmut1	356216	Grx5		Mitochondrion	75	jgi|Lacbi2|148866|Lacbi1.gww1.10.206.1
Coprinopsis cinerea Amut Bmut pab1-1 v1.0	Copci_AmutBmut1	415694	Grx6		Golgi apparatus	59.13	jgi|Lacbi2|324212|Lacbi1.fgenesh3_pg.C_scaffold_5000319
Coprinopsis cinerea Amut Bmut pab1-1 v1.0	Copci_AmutBmut1	369975	MsrA		Mitochondrion	77.654	jgi|Lacbi2|253748|Lacbi1.e_gww1.38.51.1
Coprinopsis cinerea Amut Bmut pab1-1 v1.0	Copci_AmutBmut1	495611	MsrB		Cytoplasm	79.231	jgi|Lacbi2|292080|Lacbi1.estExt_fgenesh2_pg.C_20342
Coprinopsis cinerea Amut Bmut pab1-1 v1.0	Copci_AmutBmut1	260659	Nox	NoxA	Endoplasmic reticulum	53.025	tr|Q8J0N4|Q8J0N4_EMEND
Coprinopsis cinerea Amut Bmut pab1-1 v1.0	Copci_AmutBmut1	461481	Nox	NoxB	Lysosome/Vacuole	35.337	tr|Q8J0N4|Q8J0N4_EMEND
Coprinopsis cinerea Amut Bmut pab1-1 v1.0	Copci_AmutBmut1	448679	NoxR		Cytoplasm	66.429	tr|B0D0Z3|B0D0Z3_LACBS
Coprinopsis cinerea Amut Bmut pab1-1 v1.0	Copci_AmutBmut1	541529	PBG		Cytoplasm	44.923	tr|A0A5N6H3D5|A0A5N6H3D5_ASPFL
Coprinopsis cinerea Amut Bmut pab1-1 v1.0	Copci_AmutBmut1	355021	Prx	1-Cys Prx	Cytoplasm	84.305	jgi|Lacbi2|172363|Lacbi1.estExt_Genewise1_human.C_40887
Coprinopsis cinerea Amut Bmut pab1-1 v1.0	Copci_AmutBmut1	379600	Prx	PrxQ2	Nucleus	100	jgi|Copci1|6670|CC1G_07744T0
Coprinopsis cinerea Amut Bmut pab1-1 v1.0	Copci_AmutBmut1	444300	Prx	PrxII.2	Cytoplasm	68.047	jgi|Lacbi2|318118|Lacbi1.eu2.Lbscf0008g03000
Coprinopsis cinerea Amut Bmut pab1-1 v1.0	Copci_AmutBmut1	449056	Prx	PrxII.1	Mitochondrion	54.938	jgi|Lacbi2|241727|Lacbi1.e_gwh1.83.13.1
Coprinopsis cinerea Amut Bmut pab1-1 v1.0	Copci_AmutBmut1	501160	Prx	PrxQ1	Cytoplasm	62.416	jgi|Lacbi2|308972|Lacbi1.eu2.Lbscf0003g06110
Coprinopsis cinerea Amut Bmut pab1-1 v1.0	Copci_AmutBmut1	57470	SFA		Cytoplasm	65.16	sp|P32771.1|FADH_YEAST
Coprinopsis cinerea Amut Bmut pab1-1 v1.0	Copci_AmutBmut1	145364	SOD1		Lysosome/Vacuole	59.211	sp|P00445|SODC_YEAST
Coprinopsis cinerea Amut Bmut pab1-1 v1.0	Copci_AmutBmut1	444029	SOD1		Extracellular	54	sp|P00445|SODC_YEAST
Coprinopsis cinerea Amut Bmut pab1-1 v1.0	Copci_AmutBmut1	420887	SOD2/3		Cytoplasm	49.246	sp|O13401|SODM_CANAX
Coprinopsis cinerea Amut Bmut pab1-1 v1.0	Copci_AmutBmut1	429704	SOD2/3		Mitochondrion	46.479	sp|O13401|SODM_CANAX
Coprinopsis cinerea Amut Bmut pab1-1 v1.0	Copci_AmutBmut1	447335	TR		Cytoplasm	71.429	tr|A0A2H3HI03|GIBZA
Coprinopsis cinerea Amut Bmut pab1-1 v1.0	Copci_AmutBmut1	501940	Trx	short	Cytoplasm	40.23	jgi|Phlrad1|132812|plus.g4717.t1
Coprinopsis cinerea Amut Bmut pab1-1 v1.0	Copci_AmutBmut1	539666	Trx	mito	Plastid	52.632	jgi|Phlrad1|132812|plus.g4717.t1
Coprinopsis cinerea AmutBmut pab1-1 v1.0	Copci_AmutBmut1	28769	Gpx		Mitochondrion	78.75	LbGpx|Lacbi1.estExt_GeneWisePlus_human.C_110166
Coprinopsis cinerea okayama7#130	Copci1	887	AA2 class-I	HyBpox	Cell membrane	35.892	jgi|Aurde3_1|1207291|estExt_Genewise1.C_9_t20407
Coprinopsis cinerea okayama7#130	Copci1	1041	AA2 class-I	HyBpox	Cell membrane	38.728	jgi|Aurde3_1|1207291|estExt_Genewise1.C_9_t20407
Coprinopsis cinerea okayama7#130	Copci1	1950	AA2 class-I	CcP	Mitochondrion	79.264	jgi|Phlrad1|136696|plus.g66.t1
Coprinopsis cinerea okayama7#130	Copci1	1809	AA2_POD		Extracellular	41.813	jgi|Phlrad1|137878|plus.g10562.t1
Coprinopsis cinerea okayama7#130	Copci1	1888	AA9_LPMO		Extracellular	33.636	jgi|Phlrad1|140653|minus.g10273.t1
Coprinopsis cinerea okayama7#130	Copci1	1892	AA9_LPMO		Extracellular	34.025	jgi|Phlrad1|140653|minus.g10273.t1
Coprinopsis cinerea okayama7#130	Copci1	1893	AA9_LPMO		Extracellular	34.1	jgi|Phlrad1|140653|minus.g10273.t1
Coprinopsis cinerea okayama7#130	Copci1	2336	AA9_LPMO		Extracellular	39.524	jgi|Phlrad1|145579|plus.g11538.t1
Coprinopsis cinerea okayama7#130	Copci1	2641	AA9_LPMO		Extracellular	39.271	jgi|Phlrad1|145579|plus.g11538.t1
Coprinopsis cinerea okayama7#130	Copci1	2652	AA9_LPMO		Lysosome/Vacuole	38.843	jgi|Phlrad1|145579|plus.g11538.t1
Coprinopsis cinerea okayama7#130	Copci1	2700	AA9_LPMO		Extracellular	33.838	jgi|Phlrad1|140653|minus.g10273.t1
Coprinopsis cinerea okayama7#130	Copci1	3057	AA9_LPMO		Extracellular	36.404	jgi|Phlrad1|140653|minus.g10273.t1
Coprinopsis cinerea okayama7#130	Copci1	3058	AA9_LPMO		Extracellular	35.366	jgi|Phlrad1|145579|plus.g11538.t1
Coprinopsis cinerea okayama7#130	Copci1	3061	AA9_LPMO		Extracellular	37.321	jgi|Phlrad1|145579|plus.g11538.t1
Coprinopsis cinerea okayama7#130	Copci1	4193	AA9_LPMO		Extracellular	48.101	jgi|Phlrad1|145579|plus.g11538.t1
Coprinopsis cinerea okayama7#130	Copci1	4194	AA9_LPMO		Extracellular	35.533	jgi|Phlrad1|140653|minus.g10273.t1
Coprinopsis cinerea okayama7#130	Copci1	4253	AA9_LPMO		Extracellular	34.764	jgi|Phlrad1|140653|minus.g10273.t1
Coprinopsis cinerea okayama7#130	Copci1	4643	AA9_LPMO		Extracellular	34.921	jgi|Phlrad1|140653|minus.g10273.t1
Coprinopsis cinerea okayama7#130	Copci1	4644	AA9_LPMO		Extracellular	31.308	jgi|Phlrad1|140653|minus.g10273.t1
Coprinopsis cinerea okayama7#130	Copci1	5024	AA9_LPMO		Extracellular	34.959	jgi|Phlrad1|140653|minus.g10273.t1
Coprinopsis cinerea okayama7#130	Copci1	6187	AA9_LPMO		Extracellular	35.683	jgi|Phlrad1|140653|minus.g10273.t1
Coprinopsis cinerea okayama7#130	Copci1	6439	AA9_LPMO		Extracellular	35.859	jgi|Phlrad1|140653|minus.g10273.t1
Coprinopsis cinerea okayama7#130	Copci1	6572	AA9_LPMO		Extracellular	32.389	jgi|Phlrad1|140653|minus.g10273.t1
Coprinopsis cinerea okayama7#130	Copci1	7275	AA9_LPMO		Extracellular	38.389	jgi|Phlrad1|140653|minus.g10273.t1
Coprinopsis cinerea okayama7#130	Copci1	7356	AA9_LPMO		Extracellular	35.533	jgi|Phlrad1|140653|minus.g10273.t1
Coprinopsis cinerea okayama7#130	Copci1	8144	AA9_LPMO		Extracellular	35.204	jgi|Phlrad1|140653|minus.g10273.t1
Coprinopsis cinerea okayama7#130	Copci1	8486	AA9_LPMO		Extracellular	36.913	jgi|Phlrad1|145579|plus.g11538.t1
Coprinopsis cinerea okayama7#130	Copci1	8548	AA9_LPMO		Extracellular	30.952	jgi|Phlrad1|140653|minus.g10273.t1
Coprinopsis cinerea okayama7#130	Copci1	9031	AA9_LPMO		Extracellular	37.872	jgi|Phlrad1|145579|plus.g11538.t1
Coprinopsis cinerea okayama7#130	Copci1	9880	AA9_LPMO		Extracellular	48.472	jgi|Phlrad1|140653|minus.g10273.t1
Coprinopsis cinerea okayama7#130	Copci1	10407	AA9_LPMO		Extracellular	35.217	jgi|Phlrad1|140653|minus.g10273.t1
Coprinopsis cinerea okayama7#130	Copci1	10944	AA9_LPMO		Extracellular	37.019	jgi|Phlrad1|140653|minus.g10273.t1
Coprinopsis cinerea okayama7#130	Copci1	12368	AA9_LPMO		Extracellular	42.584	jgi|Phlrad1|145579|plus.g11538.t1
Coprinopsis cinerea okayama7#130	Copci1	7249	APO		Extracellular	60.055	sp|B9W4V6|APO1_AGRAE
Coprinopsis cinerea okayama7#130	Copci1	7681	APO		Plastid	59.403	sp|B9W4V6|APO1_AGRAE
Coprinopsis cinerea okayama7#130	Copci1	7686	APO		Extracellular	61.433	sp|B9W4V6|APO1_AGRAE
Coprinopsis cinerea okayama7#130	Copci1	8916	APO		Extracellular	53.76	sp|B9W4V6|APO1_AGRAE
Coprinopsis cinerea okayama7#130	Copci1	8920	APO		Extracellular	53.439	sp|B9W4V6|APO1_AGRAE
Coprinopsis cinerea okayama7#130	Copci1	3394	CAT	LSC	Cytoplasm	38.743	6532|CcinKat04|
Coprinopsis cinerea okayama7#130	Copci1	5096	CAT	SSC	Peroxisome	86.159	6532|CcinKat04|
Coprinopsis cinerea okayama7#130	Copci1	8468	CAT	SSC	Mitochondrion	42.742	6532|CcinKat04|
Coprinopsis cinerea okayama7#130	Copci1	10063	CAT	SSC	Peroxisome	100	6532|CcinKat04|
Coprinopsis cinerea okayama7#130	Copci1	2157	DyP		Plastid	35.849	tr|Q0VTU1|Q0VTU1_PLEOS
Coprinopsis cinerea okayama7#130	Copci1	2356	DyP		Peroxisome	38.008	tr|Q0VTU1|Q0VTU1_PLEOS
Coprinopsis cinerea okayama7#130	Copci1	13056	DyP		Plastid	33.937	tr|Q0VTU1|Q0VTU1_PLEOS
Coprinopsis cinerea okayama7#130	Copci1	1055	GLOX_like	CRO6	Cytoplasm	44.28	sp|Q01772|GLOX_PHACH
Coprinopsis cinerea okayama7#130	Copci1	2883	GLOX_like	CRO1	Cell membrane	32.117	sp|Q01772|GLOX_PHACH
Coprinopsis cinerea okayama7#130	Copci1	4084	GLOX_like	CRO3/4/5	Extracellular	29.752	sp|Q01772|GLOX_PHACH
Coprinopsis cinerea okayama7#130	Copci1	5606	GLOX_like	CRO2	Cell membrane	31.561	sp|Q01772|GLOX_PHACH
Coprinopsis cinerea okayama7#130	Copci1	6574	GLOX_like	CRO2	Extracellular	32.815	sp|Q01772|GLOX_PHACH
Coprinopsis cinerea okayama7#130	Copci1	8823	GLOX_like	CRO1	Extracellular	32.584	sp|Q01772|GLOX_PHACH
Coprinopsis cinerea okayama7#130	Copci1	1328	GMC	AAO	Extracellular	39.519	AAF31169.1	tr|Q9P928|Q9P928_PLEPU
Coprinopsis cinerea okayama7#130	Copci1	1330	GMC	AAO	Extracellular	42.021	AAF31169.1	tr|Q9P928|Q9P928_PLEPU
Coprinopsis cinerea okayama7#130	Copci1	1332	GMC	AAO	Extracellular	36.379	AAF31169.1	tr|Q9P928|Q9P928_PLEPU
Coprinopsis cinerea okayama7#130	Copci1	1333	GMC	AAO	Extracellular	39.261	AAF31169.1	tr|Q9P928|Q9P928_PLEPU
Coprinopsis cinerea okayama7#130	Copci1	1334	GMC	AAO	Extracellular	39.115	AAF31169.1	tr|Q9P928|Q9P928_PLEPU
Coprinopsis cinerea okayama7#130	Copci1	1336	GMC	PDH	Extracellular	40.168	AAW82997.1	sp|Q3L245|PDH1_LEUMG
Coprinopsis cinerea okayama7#130	Copci1	1427	GMC	AAO	Extracellular	51.67	AAF31169.1	tr|Q9P928|Q9P928_PLEPU
Coprinopsis cinerea okayama7#130	Copci1	3440	GMC	PDH	Extracellular	39.273	AAW82997.1	sp|Q3L245|PDH1_LEUMG
Coprinopsis cinerea okayama7#130	Copci1	4673	GMC	AAO	Extracellular	40.598	AAF31169.1	tr|Q9P928|Q9P928_PLEPU
Coprinopsis cinerea okayama7#130	Copci1	5555	GMC	AAO	Extracellular	43.706	AAF31169.1	tr|Q9P928|Q9P928_PLEPU
Coprinopsis cinerea okayama7#130	Copci1	5576	GMC	AAO	Extracellular	43.902	AAF31169.1	tr|Q9P928|Q9P928_PLEPU
Coprinopsis cinerea okayama7#130	Copci1	6765	GMC	AOx	Peroxisome	39.36	CDG66232.1	tr|T2M2J4|T2M2J4_PHACH
Coprinopsis cinerea okayama7#130	Copci1	6855	GMC	AOx	Peroxisome	85.253	CDG66232.1	tr|T2M2J4|T2M2J4_PHACH
Coprinopsis cinerea okayama7#130	Copci1	7247	GMC	AAO	Mitochondrion	40.504	AAF31169.1	tr|Q9P928|Q9P928_PLEPU
Coprinopsis cinerea okayama7#130	Copci1	7290	GMC	AAO	Peroxisome	41.995	AAF31169.1	tr|Q9P928|Q9P928_PLEPU
Coprinopsis cinerea okayama7#130	Copci1	7298	GMC	AAO	Extracellular	38.449	AAF31169.1	tr|Q9P928|Q9P928_PLEPU
Coprinopsis cinerea okayama7#130	Copci1	8354	GMC	AAO	Peroxisome	40.747	AAF31169.1	tr|Q9P928|Q9P928_PLEPU
Coprinopsis cinerea okayama7#130	Copci1	8355	GMC	AAO	Extracellular	41.623	AAF31169.1	tr|Q9P928|Q9P928_PLEPU
Coprinopsis cinerea okayama7#130	Copci1	8465	GMC	CDH	Extracellular	58.964	ADX41688.1	tr|F1DFN2|F1DFN2_PYCCI
Coprinopsis cinerea okayama7#130	Copci1	9708	GMC	PDH	Peroxisome	36.121	AAW82997.1	sp|Q3L245|PDH1_LEUMG
Coprinopsis cinerea okayama7#130	Copci1	10304	GMC	AAO	Extracellular	43.816	AAF31169.1	tr|Q9P928|Q9P928_PLEPU
Coprinopsis cinerea okayama7#130	Copci1	10305	GMC	AAO	Extracellular	39.168	AAF31169.1	tr|Q9P928|Q9P928_PLEPU
Coprinopsis cinerea okayama7#130	Copci1	11005	GMC	AAO	Extracellular	39.298	AAF31169.1	tr|Q9P928|Q9P928_PLEPU
Coprinopsis cinerea okayama7#130	Copci1	11361	GMC	PDH	Extracellular	40.309	AAW82997.1	sp|Q3L245|PDH1_LEUMG
Coprinopsis cinerea okayama7#130	Copci1	11362	GMC	PDH	Extracellular	37.394	AAW82997.1	sp|Q3L245|PDH1_LEUMG
Coprinopsis cinerea okayama7#130	Copci1	12517	GMC	AAO	Extracellular	40.696	AAF31169.1	tr|Q9P928|Q9P928_PLEPU
Coprinopsis cinerea okayama7#130	Copci1	12937	GMC	GDH	Extracellular	60.714	AIL89873.1
Coprinopsis cinerea okayama7#130	Copci1	12964	GMC	PDH	Extracellular	37.597	AAW82997.1	sp|Q3L245|PDH1_LEUMG
Coprinopsis cinerea okayama7#130	Copci1	12965	GMC	AAO	Extracellular	41.41	AAF31169.1	tr|Q9P928|Q9P928_PLEPU
Coprinopsis cinerea okayama7#130	Copci1	6079	Gpx		Mitochondrion	59.375	LbGpx|Lacbi1.estExt_GeneWisePlus_human.C_110166
Coprinopsis cinerea okayama7#130	Copci1	3355	GR		Cytoplasm	79.493	jgi|Lacbi2|290991|Lacbi1.estExt_fgenesh2_pm.C_60019
Coprinopsis cinerea okayama7#130	Copci1	628	Grx1		Cytoplasm	61.538	jgi|Lacbi2|240178|Lacbi1.e_gwh1.52.47.1
Coprinopsis cinerea okayama7#130	Copci1	6980	Grx4		Cytoplasm	62.903	jgi|Lacbi2|291218|Lacbi1.estExt_fgenesh2_pm.C_150009
Coprinopsis cinerea okayama7#130	Copci1	7172	Grx5		Mitochondrion	75	jgi|Lacbi2|148866|Lacbi1.gww1.10.206.1
Coprinopsis cinerea okayama7#130	Copci1	2825	Grx6		Golgi apparatus	59.13	jgi|Lacbi2|324212|Lacbi1.fgenesh3_pg.C_scaffold_5000319
Coprinopsis cinerea okayama7#130	Copci1	1316	MsrA		Mitochondrion	77.528	jgi|Lacbi2|253748|Lacbi1.e_gww1.38.51.1
Coprinopsis cinerea okayama7#130	Copci1	852	MsrB		Cytoplasm	79.231	jgi|Lacbi2|292080|Lacbi1.estExt_fgenesh2_pg.C_20342
Coprinopsis cinerea okayama7#130	Copci1	8392	Nox	NoxB	Lysosome/Vacuole	35.337	tr|Q8J0N4|Q8J0N4_EMEND
Coprinopsis cinerea okayama7#130	Copci1	8962	Nox	NoxA	Endoplasmic reticulum	53.025	tr|Q8J0N4|Q8J0N4_EMEND
Coprinopsis cinerea okayama7#130	Copci1	11739	NoxR		Cytoplasm	66.429	tr|B0D0Z3|B0D0Z3_LACBS
Coprinopsis cinerea okayama7#130	Copci1	9668	PBG		Cytoplasm	44.923	tr|A0A5N6H3D5|A0A5N6H3D5_ASPFL
Coprinopsis cinerea okayama7#130	Copci1	2317	Prx	PrxII.1	Mitochondrion	54.658	jgi|Lacbi2|241727|Lacbi1.e_gwh1.83.13.1
Coprinopsis cinerea okayama7#130	Copci1	4293	Prx	PrxQ1	Cytoplasm	62.416	jgi|Lacbi2|308972|Lacbi1.eu2.Lbscf0003g06110
Coprinopsis cinerea okayama7#130	Copci1	6670	Prx	PrxQ2	Nucleus	100	jgi|Copci1|6670|CC1G_07744T0
Coprinopsis cinerea okayama7#130	Copci1	6675	Prx	PrxII.2	Cytoplasm	67.857	jgi|Lacbi2|318118|Lacbi1.eu2.Lbscf0008g03000
Coprinopsis cinerea okayama7#130	Copci1	12164	Prx	1-Cys Prx	Cytoplasm	87.273	jgi|Lacbi2|172363|Lacbi1.estExt_Genewise1_human.C_40887
Coprinopsis cinerea okayama7#130	Copci1	110	SFA		Cytoplasm	65.16	sp|P32771.1|FADH_YEAST
Coprinopsis cinerea okayama7#130	Copci1	6175	SOD1		Extracellular	55.034	sp|P00445|SODC_YEAST
Coprinopsis cinerea okayama7#130	Copci1	3090	SOD2/3		Cytoplasm	49.246	sp|O13401|SODM_CANAX
Coprinopsis cinerea okayama7#130	Copci1	6003	SOD2/3		Mitochondrion	46.479	sp|O13401|SODM_CANAX
Coprinopsis cinerea okayama7#130	Copci1	4368	TR		Cytoplasm	71.429	tr|A0A2H3HI03|GIBZA
Coprinopsis cinerea okayama7#130	Copci1	590	Trx	short	Cytoplasm	40.23	jgi|Phlrad1|132812|plus.g4717.t1
Coprinopsis cinerea okayama7#130	Copci1	11441	Trx	mito	Plastid	52.212	jgi|Phlrad1|132812|plus.g4717.t1
Cortinarius glaucopus AT 2004 276 v2.0	Corgl3	7136619	AA2 class-I	HyBpox	Cell membrane	35.941	jgi|Aurde3_1|1207291|estExt_Genewise1.C_9_t20407
Cortinarius glaucopus AT 2004 276 v2.0	Corgl3	7200364	AA2 class-I	CcP	Mitochondrion	79.612	jgi|Phlrad1|136696|plus.g66.t1
Cortinarius glaucopus AT 2004 276 v2.0	Corgl3	7245725	AA2 class-I	CcP	Plastid	61.333	jgi|Phlrad1|136696|plus.g66.t1
Cortinarius glaucopus AT 2004 276 v2.0	Corgl3	6741339	AA2_POD		Extracellular	48.747	jgi|Phlrad1|137878|plus.g10562.t1
Cortinarius glaucopus AT 2004 276 v2.0	Corgl3	6741482	AA2_POD		Extracellular	48.739	jgi|Phlrad1|137878|plus.g10562.t1
Cortinarius glaucopus AT 2004 276 v2.0	Corgl3	7110309	AA2_POD		Extracellular	50	jgi|Phlrad1|137878|plus.g10562.t1
Cortinarius glaucopus AT 2004 276 v2.0	Corgl3	7145301	AA2_POD		Extracellular	50.151	jgi|Phlrad1|137878|plus.g10562.t1
Cortinarius glaucopus AT 2004 276 v2.0	Corgl3	7169435	AA2_POD		Extracellular	51.515	jgi|Phlrad1|137878|plus.g10562.t1
Cortinarius glaucopus AT 2004 276 v2.0	Corgl3	7226743	AA2_POD		Cytoplasm	46.405	jgi|Phlrad1|137878|plus.g10562.t1
Cortinarius glaucopus AT 2004 276 v2.0	Corgl3	7246507	AA2_POD		Extracellular	47.753	jgi|Phlrad1|137878|plus.g10562.t1
Cortinarius glaucopus AT 2004 276 v2.0	Corgl3	7260305	AA2_POD		Extracellular	49.025	jgi|Phlrad1|137878|plus.g10562.t1
Cortinarius glaucopus AT 2004 276 v2.0	Corgl3	7260364	AA2_POD		Plastid	49.304	jgi|Phlrad1|137878|plus.g10562.t1
Cortinarius glaucopus AT 2004 276 v2.0	Corgl3	7260365	AA2_POD		Extracellular	49.719	jgi|Phlrad1|137878|plus.g10562.t1
Cortinarius glaucopus AT 2004 276 v2.0	Corgl3	7264194	AA2_POD		Extracellular	48.012	jgi|Phlrad1|137878|plus.g10562.t1
Cortinarius glaucopus AT 2004 276 v2.0	Corgl3	7340997	AA2_POD		Lysosome/Vacuole	52.599	jgi|Phlrad1|137878|plus.g10562.t1
Cortinarius glaucopus AT 2004 276 v2.0	Corgl3	7128466	AA9_LPMO		Extracellular	36.441	jgi|Phlrad1|140653|minus.g10273.t1
Cortinarius glaucopus AT 2004 276 v2.0	Corgl3	7130798	AA9_LPMO		Extracellular	35.931	jgi|Phlrad1|140653|minus.g10273.t1
Cortinarius glaucopus AT 2004 276 v2.0	Corgl3	7140079	APO		Extracellular	62.032	sp|B9W4V6|APO1_AGRAE
Cortinarius glaucopus AT 2004 276 v2.0	Corgl3	7197935	APO		Extracellular	60.656	sp|B9W4V6|APO1_AGRAE
Cortinarius glaucopus AT 2004 276 v2.0	Corgl3	7215977	APO		Extracellular	58.747	sp|B9W4V6|APO1_AGRAE
Cortinarius glaucopus AT 2004 276 v2.0	Corgl3	7245120	APO		Extracellular	62.74	sp|B9W4V6|APO1_AGRAE
Cortinarius glaucopus AT 2004 276 v2.0	Corgl3	7258155	APO		Extracellular	62.933	sp|B9W4V6|APO1_AGRAE
Cortinarius glaucopus AT 2004 276 v2.0	Corgl3	7337816	APO		Extracellular	61.497	sp|B9W4V6|APO1_AGRAE
Cortinarius glaucopus AT 2004 276 v2.0	Corgl3	6500984	CAT	LSC	Cytoplasm	40.922	6532|CcinKat04|
Cortinarius glaucopus AT 2004 276 v2.0	Corgl3	7077350	CAT	SSC	Peroxisome	40.625	6532|CcinKat04|
Cortinarius glaucopus AT 2004 276 v2.0	Corgl3	7218036	CAT	SSC	Peroxisome	37.561	6532|CcinKat04|
Cortinarius glaucopus AT 2004 276 v2.0	Corgl3	7222772	CAT	SSC	Peroxisome	40.513	6532|CcinKat04|
Cortinarius glaucopus AT 2004 276 v2.0	Corgl3	7097278	CPO		Mitochondrion	25.694	sp|B9W4V6|APO1_AGRAE
Cortinarius glaucopus AT 2004 276 v2.0	Corgl3	7185067	DyP		Peroxisome	36.907	tr|Q0VTU1|Q0VTU1_PLEOS
Cortinarius glaucopus AT 2004 276 v2.0	Corgl3	7194751	DyP		Mitochondrion	36.298	tr|Q0VTU1|Q0VTU1_PLEOS
Cortinarius glaucopus AT 2004 276 v2.0	Corgl3	7194752	DyP		Mitochondrion	35.337	tr|Q0VTU1|Q0VTU1_PLEOS
Cortinarius glaucopus AT 2004 276 v2.0	Corgl3	7213497	DyP		Plastid	33.125	tr|Q0VTU1|Q0VTU1_PLEOS
Cortinarius glaucopus AT 2004 276 v2.0	Corgl3	7336380	DyP		Peroxisome	37.372	tr|Q0VTU1|Q0VTU1_PLEOS
Cortinarius glaucopus AT 2004 276 v2.0	Corgl3	6533161	GLOX_like	CRO6	Extracellular	42.329	sp|Q01772|GLOX_PHACH
Cortinarius glaucopus AT 2004 276 v2.0	Corgl3	7180735	GLOX_like	CRO1	Extracellular	32.11	sp|Q01772|GLOX_PHACH
Cortinarius glaucopus AT 2004 276 v2.0	Corgl3	7184532	GLOX_like	CRO2	Cell membrane	29.239	sp|Q01772|GLOX_PHACH
Cortinarius glaucopus AT 2004 276 v2.0	Corgl3	7203185	GLOX_like	CRO1	Cell membrane	31.194	sp|Q01772|GLOX_PHACH
Cortinarius glaucopus AT 2004 276 v2.0	Corgl3	7222952	GLOX_like	GLOX	Extracellular	64.045	sp|Q01772|GLOX_PHACH
Cortinarius glaucopus AT 2004 276 v2.0	Corgl3	7334399	GLOX_like	CRO3/4/5	Extracellular	30.317	sp|Q01772|GLOX_PHACH
Cortinarius glaucopus AT 2004 276 v2.0	Corgl3	6457781	GMC	GDH	Extracellular	37.277	AIL89873.1
Cortinarius glaucopus AT 2004 276 v2.0	Corgl3	7155343	GMC	AAO	Mitochondrion	35.579	AAF31169.1	tr|Q9P928|Q9P928_PLEPU
Cortinarius glaucopus AT 2004 276 v2.0	Corgl3	7158746	GMC	AOx	Peroxisome	40.098	CDG66232.1	tr|T2M2J4|T2M2J4_PHACH
Cortinarius glaucopus AT 2004 276 v2.0	Corgl3	7179211	GMC	AAO	Extracellular	45.719	AAF31169.1	tr|Q9P928|Q9P928_PLEPU
Cortinarius glaucopus AT 2004 276 v2.0	Corgl3	7181668	GMC	AOx	Peroxisome	41.244	CDG66232.1	tr|T2M2J4|T2M2J4_PHACH
Cortinarius glaucopus AT 2004 276 v2.0	Corgl3	7181985	GMC	AOx	Peroxisome	40.131	CDG66232.1	tr|T2M2J4|T2M2J4_PHACH
Cortinarius glaucopus AT 2004 276 v2.0	Corgl3	7184981	GMC	POx	Peroxisome	37.37	AAP40332.1	tr|Q7ZA32|Q7ZA32_TRAOC
Cortinarius glaucopus AT 2004 276 v2.0	Corgl3	7188321	GMC	AAO	Extracellular	45.263	AAF31169.1	tr|Q9P928|Q9P928_PLEPU
Cortinarius glaucopus AT 2004 276 v2.0	Corgl3	7227063	GMC	GDH	Mitochondrion	56.615	AIL89873.1
Cortinarius glaucopus AT 2004 276 v2.0	Corgl3	7228869	GMC	AAO	Extracellular	51.232	AAF31169.1	tr|Q9P928|Q9P928_PLEPU
Cortinarius glaucopus AT 2004 276 v2.0	Corgl3	7230093	GMC	GDH	Extracellular	64.892	AIL89873.1
Cortinarius glaucopus AT 2004 276 v2.0	Corgl3	7239558	GMC	AOx	Peroxisome	41.071	CDG66232.1	tr|T2M2J4|T2M2J4_PHACH
Cortinarius glaucopus AT 2004 276 v2.0	Corgl3	7251376	GMC	AOx	Peroxisome	40.589	CDG66232.1	tr|T2M2J4|T2M2J4_PHACH
Cortinarius glaucopus AT 2004 276 v2.0	Corgl3	7252855	GMC	GDH	Cytoplasm	36.211	AIL89873.1
Cortinarius glaucopus AT 2004 276 v2.0	Corgl3	7252862	GMC	GDH	Extracellular	36.218	AIL89873.1
Cortinarius glaucopus AT 2004 276 v2.0	Corgl3	7112367	Gpx		Cytoplasm	77.019	LbGpx|Lacbi1.estExt_GeneWisePlus_human.C_110166
Cortinarius glaucopus AT 2004 276 v2.0	Corgl3	7186942	GR		Cytoplasm	84.81	jgi|Lacbi2|290991|Lacbi1.estExt_fgenesh2_pm.C_60019
Cortinarius glaucopus AT 2004 276 v2.0	Corgl3	7200895	Grx1		Mitochondrion	59.783	jgi|Lacbi2|240178|Lacbi1.e_gwh1.52.47.1
Cortinarius glaucopus AT 2004 276 v2.0	Corgl3	7201964	Grx4		Cytoplasm	68.826	jgi|Lacbi2|291218|Lacbi1.estExt_fgenesh2_pm.C_150009
Cortinarius glaucopus AT 2004 276 v2.0	Corgl3	7131951	Grx5		Mitochondrion	77.586	jgi|Lacbi2|148866|Lacbi1.gww1.10.206.1
Cortinarius glaucopus AT 2004 276 v2.0	Corgl3	7180654	Grx6		Golgi apparatus	58.73	jgi|Lacbi2|324212|Lacbi1.fgenesh3_pg.C_scaffold_5000319
Cortinarius glaucopus AT 2004 276 v2.0	Corgl3	7196112	MsrA		Cytoplasm	80.233	jgi|Lacbi2|253748|Lacbi1.e_gww1.38.51.1
Cortinarius glaucopus AT 2004 276 v2.0	Corgl3	7074841	MsrB		Cytoplasm	80.451	jgi|Lacbi2|292080|Lacbi1.estExt_fgenesh2_pg.C_20342
Cortinarius glaucopus AT 2004 276 v2.0	Corgl3	7182281	Nox	NoxB	Cell membrane	36.282	tr|Q8J0N4|Q8J0N4_EMEND
Cortinarius glaucopus AT 2004 276 v2.0	Corgl3	7223162	Nox	NoxA	Cell membrane	53.036	tr|Q8J0N4|Q8J0N4_EMEND
Cortinarius glaucopus AT 2004 276 v2.0	Corgl3	7234265	Nox	NoxB	Endoplasmic reticulum	33.333	tr|Q8J0N4|Q8J0N4_EMEND
Cortinarius glaucopus AT 2004 276 v2.0	Corgl3	7268353	NoxR		Cytoplasm	66.068	tr|B0D0Z3|B0D0Z3_LACBS
Cortinarius glaucopus AT 2004 276 v2.0	Corgl3	7099121	PBG		Mitochondrion	43.558	tr|A0A5N6H3D5|A0A5N6H3D5_ASPFL
Cortinarius glaucopus AT 2004 276 v2.0	Corgl3	7087371	Prx	1-Cys Prx	Cytoplasm	89.64	jgi|Lacbi2|172363|Lacbi1.estExt_Genewise1_human.C_40887
Cortinarius glaucopus AT 2004 276 v2.0	Corgl3	7169803	Prx	PrxII.2	Cytoplasm	72.941	jgi|Lacbi2|318118|Lacbi1.eu2.Lbscf0008g03000
Cortinarius glaucopus AT 2004 276 v2.0	Corgl3	7188470	Prx	PrxII.1	Mitochondrion	62.5	jgi|Lacbi2|241727|Lacbi1.e_gwh1.83.13.1
Cortinarius glaucopus AT 2004 276 v2.0	Corgl3	7204816	Prx	PrxQ1	Cytoplasm	83.333	jgi|Lacbi2|308972|Lacbi1.eu2.Lbscf0003g06110
Cortinarius glaucopus AT 2004 276 v2.0	Corgl3	7205981	Prx	2-Cys Prx	Cytoplasm	81.364	jgi|Lacbi2|174328|Lacbi1.estExt_Genewise1_human.C_200095
Cortinarius glaucopus AT 2004 276 v2.0	Corgl3	7213595	Prx	PrxQ2	Nucleus	76.582	jgi|Copci1|6670|CC1G_07744T0
Cortinarius glaucopus AT 2004 276 v2.0	Corgl3	7195126	SFA		Cytoplasm	62.698	sp|P32771.1|FADH_YEAST
Cortinarius glaucopus AT 2004 276 v2.0	Corgl3	7202720	SOD1		Lysosome/Vacuole	57.051	sp|P00445|SODC_YEAST
Cortinarius glaucopus AT 2004 276 v2.0	Corgl3	7187928	SOD2/3		Cytoplasm	45	sp|O13401|SODM_CANAX
Cortinarius glaucopus AT 2004 276 v2.0	Corgl3	7222051	SOD2/3		Mitochondrion	46.047	sp|O13401|SODM_CANAX
Cortinarius glaucopus AT 2004 276 v2.0	Corgl3	7204933	TR		Cytoplasm	70.927	tr|A0A2H3HI03|GIBZA
Cortinarius glaucopus AT 2004 276 v2.0	Corgl3	7129998	Trx	short	Cytoplasm	32.632	jgi|Phlrad1|132812|plus.g4717.t1
Cortinarius glaucopus AT 2004 276 v2.0	Corgl3	7166129	Trx	long	Endoplasmic reticulum	31.325	jgi|Phlrad1|132812|plus.g4717.t1
Cortinarius glaucopus AT 2004 276 v2.0	Corgl3	7222636	Trx	mito	Mitochondrion	45.902	jgi|Phlrad1|132812|plus.g4717.t1
Cronartium quercuum f. sp. fusiforme G11 v1.0	Croqu1	651514	AA2 class-I	CcP	Mitochondrion	65.724	jgi|Phlrad1|136696|plus.g66.t1
Cronartium quercuum f. sp. fusiforme G11 v1.0	Croqu1	661058	AA2 class-I	CcP	Cytoplasm	53.008	jgi|Phlrad1|136696|plus.g66.t1
Cronartium quercuum f. sp. fusiforme G11 v1.0	Croqu1	50077	CAT	SSC	Mitochondrion	38.205	6532|CcinKat04|
Cronartium quercuum f. sp. fusiforme G11 v1.0	Croqu1	62116	CAT	SSC	Mitochondrion	41.011	6532|CcinKat04|
Cronartium quercuum f. sp. fusiforme G11 v1.0	Croqu1	649651	CAT	SSC	Peroxisome	41.28	6532|CcinKat04|
Cronartium quercuum f. sp. fusiforme G11 v1.0	Croqu1	654391	CAT	SSC	Mitochondrion	37.36	6532|CcinKat04|
Cronartium quercuum f. sp. fusiforme G11 v1.0	Croqu1	665546	CAT	SSC	Cytoplasm	38.325	6532|CcinKat04|
Cronartium quercuum f. sp. fusiforme G11 v1.0	Croqu1	62075	CPO		Extracellular	29.245	sp|B9W4V6|APO1_AGRAE
Cronartium quercuum f. sp. fusiforme G11 v1.0	Croqu1	654683	CPO		Extracellular	29.297	sp|B9W4V6|APO1_AGRAE
Cronartium quercuum f. sp. fusiforme G11 v1.0	Croqu1	723950	CPO		Extracellular	26.852	sp|B9W4V6|APO1_AGRAE
Cronartium quercuum f. sp. fusiforme G11 v1.0	Croqu1	67268	DyP		Peroxisome	36.066	tr|Q0VTU1|Q0VTU1_PLEOS
Cronartium quercuum f. sp. fusiforme G11 v1.0	Croqu1	655914	DyP		Peroxisome	35.343	tr|Q0VTU1|Q0VTU1_PLEOS
Cronartium quercuum f. sp. fusiforme G11 v1.0	Croqu1	656486	DyP		Cytoplasm	34.413	tr|Q0VTU1|Q0VTU1_PLEOS
Cronartium quercuum f. sp. fusiforme G11 v1.0	Croqu1	36925	GLOX_like	CRO6	Extracellular	39.45	sp|Q01772|GLOX_PHACH
Cronartium quercuum f. sp. fusiforme G11 v1.0	Croqu1	49986	GLOX_like	CRO1	Cell membrane	31.25	sp|Q01772|GLOX_PHACH
Cronartium quercuum f. sp. fusiforme G11 v1.0	Croqu1	652277	GLOX_like	CRO1	Cell membrane	31.181	sp|Q01772|GLOX_PHACH
Cronartium quercuum f. sp. fusiforme G11 v1.0	Croqu1	51194	Gpx		Cytoplasm	63.354	LbGpx|Lacbi1.estExt_GeneWisePlus_human.C_110166
Cronartium quercuum f. sp. fusiforme G11 v1.0	Croqu1	652758	GR		Cytoplasm	56.8	jgi|Lacbi2|290991|Lacbi1.estExt_fgenesh2_pm.C_60019
Cronartium quercuum f. sp. fusiforme G11 v1.0	Croqu1	41404	Grx1		Cytoplasm	33.333	jgi|Lacbi2|240178|Lacbi1.e_gwh1.52.47.1
Cronartium quercuum f. sp. fusiforme G11 v1.0	Croqu1	653393	Grx1		Cytoplasm	42.697	jgi|Lacbi2|240178|Lacbi1.e_gwh1.52.47.1
Cronartium quercuum f. sp. fusiforme G11 v1.0	Croqu1	664569	Grx4		Cytoplasm	46.923	jgi|Lacbi2|291218|Lacbi1.estExt_fgenesh2_pm.C_150009
Cronartium quercuum f. sp. fusiforme G11 v1.0	Croqu1	103472	Grx5		Mitochondrion	66.197	jgi|Lacbi2|148866|Lacbi1.gww1.10.206.1
Cronartium quercuum f. sp. fusiforme G11 v1.0	Croqu1	671806	MsrA		Cytoplasm	53.933	jgi|Lacbi2|253748|Lacbi1.e_gww1.38.51.1
Cronartium quercuum f. sp. fusiforme G11 v1.0	Croqu1	41321	MsrB		Cytoplasm	64.179	jgi|Lacbi2|292080|Lacbi1.estExt_fgenesh2_pg.C_20342
Cronartium quercuum f. sp. fusiforme G11 v1.0	Croqu1	61327	Nox	NoxA	Endoplasmic reticulum	47.662	tr|Q8J0N4|Q8J0N4_EMEND
Cronartium quercuum f. sp. fusiforme G11 v1.0	Croqu1	93806	Nox	NoxB	Endoplasmic reticulum	38.155	tr|Q8J0N4|Q8J0N4_EMEND
Cronartium quercuum f. sp. fusiforme G11 v1.0	Croqu1	658623	Nox	NoxB	Endoplasmic reticulum	36.416	tr|Q8J0N4|Q8J0N4_EMEND
Cronartium quercuum f. sp. fusiforme G11 v1.0	Croqu1	99050	NoxR		Cytoplasm	46.223	tr|B0D0Z3|B0D0Z3_LACBS
Cronartium quercuum f. sp. fusiforme G11 v1.0	Croqu1	35824	PBG		Cytoplasm	45.181	tr|A0A5N6H3D5|A0A5N6H3D5_ASPFL
Cronartium quercuum f. sp. fusiforme G11 v1.0	Croqu1	649955	Prx	PrxQ2	Nucleus	42.331	jgi|Copci1|6670|CC1G_07744T0
Cronartium quercuum f. sp. fusiforme G11 v1.0	Croqu1	656860	Prx	1-Cys Prx	Cytoplasm	65.909	jgi|Lacbi2|172363|Lacbi1.estExt_Genewise1_human.C_40887
Cronartium quercuum f. sp. fusiforme G11 v1.0	Croqu1	662342	Prx	PrxII.2	Cytoplasm	53.801	jgi|Lacbi2|318118|Lacbi1.eu2.Lbscf0008g03000
Cronartium quercuum f. sp. fusiforme G11 v1.0	Croqu1	659150	SFA		Cytoplasm	62.963	sp|P32771.1|FADH_YEAST
Cronartium quercuum f. sp. fusiforme G11 v1.0	Croqu1	656146	SOD2/3		Mitochondrion	43.363	sp|O13401|SODM_CANAX
Cronartium quercuum f. sp. fusiforme G11 v1.0	Croqu1	668612	SOD2/3		Mitochondrion	36.869	sp|O13401|SODM_CANAX
Cronartium quercuum f. sp. fusiforme G11 v1.0	Croqu1	88431	SOD4/5/6		Cell membrane	32.45	sp|Q5ACV9|SOD6_CANAL
Cronartium quercuum f. sp. fusiforme G11 v1.0	Croqu1	395959	SOD4/5/6		Extracellular	31.655	sp|Q5ACV9|SOD6_CANAL
Cronartium quercuum f. sp. fusiforme G11 v1.0	Croqu1	706658	SOD4/5/6		Extracellular	31.618	sp|Q5ACV9|SOD6_CANAL
Cronartium quercuum f. sp. fusiforme G11 v1.0	Croqu1	662104	TR		Cytoplasm	68.471	tr|A0A2H3HI03|GIBZA
Cronartium quercuum f. sp. fusiforme G11 v1.0	Croqu1	137068	Trx	short	Cytoplasm	35.714	jgi|Phlrad1|132812|plus.g4717.t1
Cronartium quercuum f. sp. fusiforme G11 v1.0	Croqu1	714404	Trx	long	Endoplasmic reticulum	27.16	jgi|Phlrad1|132812|plus.g4717.t1
Cryptococcus neoformans var. grubii h99	Cryne_H99_1	1011	AA2 class-I	CcP	Mitochondrion	63.816	jgi|Phlrad1|136696|plus.g66.t1
Cryptococcus neoformans var. grubii h99	Cryne_H99_1	1936	AA2 class-I	CcP	Cytoplasm	43.357	jgi|Phlrad1|136696|plus.g66.t1
Cryptococcus neoformans var. grubii h99	Cryne_H99_1	499	CAT	LSC	Cytoplasm	35.772	6532|CcinKat04|
Cryptococcus neoformans var. grubii h99	Cryne_H99_1	4487	CAT	LSC	Cytoplasm	36.879	6532|CcinKat04|
Cryptococcus neoformans var. grubii h99	Cryne_H99_1	4518	CAT	SSC	Plastid	39.374	6532|CcinKat04|
Cryptococcus neoformans var. grubii h99	Cryne_H99_1	4732	CAT	SSC	Peroxisome	44.304	6532|CcinKat04|
Cryptococcus neoformans var. grubii h99	Cryne_H99_1	1301	Fhp		Plastid	35.765	sp|P39676|FHP_YEAST
Cryptococcus neoformans var. grubii h99	Cryne_H99_1	343	GLOX_like	CRO1	Cell membrane	30.309	sp|Q01772|GLOX_PHACH
Cryptococcus neoformans var. grubii h99	Cryne_H99_1	1822	GLOX_like	CRO1	Extracellular	29.476	sp|Q01772|GLOX_PHACH
Cryptococcus neoformans var. grubii h99	Cryne_H99_1	5181	GLOX_like	CRO1	Cell membrane	31.502	sp|Q01772|GLOX_PHACH
Cryptococcus neoformans var. grubii h99	Cryne_H99_1	2253	Gpx		Mitochondrion	60.843	LbGpx|Lacbi1.estExt_GeneWisePlus_human.C_110166
Cryptococcus neoformans var. grubii h99	Cryne_H99_1	5662	Gpx		Cytoplasm	49.677	LbGpx|Lacbi1.estExt_GeneWisePlus_human.C_110166
Cryptococcus neoformans var. grubii h99	Cryne_H99_1	2157	GR		Cytoplasm	61.031	jgi|Lacbi2|290991|Lacbi1.estExt_fgenesh2_pm.C_60019
Cryptococcus neoformans var. grubii h99	Cryne_H99_1	881	Grx1		Cytoplasm	36.458	jgi|Lacbi2|240178|Lacbi1.e_gwh1.52.47.1
Cryptococcus neoformans var. grubii h99	Cryne_H99_1	2629	Grx4		Cytoplasm	50.625	jgi|Lacbi2|291218|Lacbi1.estExt_fgenesh2_pm.C_150009
Cryptococcus neoformans var. grubii h99	Cryne_H99_1	3578	Grx5		Mitochondrion	69.811	jgi|Lacbi2|148866|Lacbi1.gww1.10.206.1
Cryptococcus neoformans var. grubii h99	Cryne_H99_1	6512	Grx6		Plastid	50	jgi|Lacbi2|324212|Lacbi1.fgenesh3_pg.C_scaffold_5000319
Cryptococcus neoformans var. grubii h99	Cryne_H99_1	2807	MsrA		Mitochondrion	52.604	jgi|Lacbi2|253748|Lacbi1.e_gww1.38.51.1
Cryptococcus neoformans var. grubii h99	Cryne_H99_1	3610	MsrB		Cytoplasm	70.312	jgi|Lacbi2|292080|Lacbi1.estExt_fgenesh2_pg.C_20342
Cryptococcus neoformans var. grubii h99	Cryne_H99_1	1542	PBG		Cytoplasm	43.253	tr|A0A5N6H3D5|A0A5N6H3D5_ASPFL
Cryptococcus neoformans var. grubii h99	Cryne_H99_1	2539	Prx	PrxQ2	Cytoplasm	54.61	jgi|Copci1|6670|CC1G_07744T0
Cryptococcus neoformans var. grubii h99	Cryne_H99_1	3119	Prx	2-Cys Prx	Cytoplasm	62.963	jgi|Lacbi2|174328|Lacbi1.estExt_Genewise1_human.C_200095
Cryptococcus neoformans var. grubii h99	Cryne_H99_1	6235	Prx	1-Cys Prx	Cytoplasm	64.732	jgi|Lacbi2|172363|Lacbi1.estExt_Genewise1_human.C_40887
Cryptococcus neoformans var. grubii h99	Cryne_H99_1	6305	Prx	PrxII.1	Plastid	42.69	jgi|Lacbi2|241727|Lacbi1.e_gwh1.83.13.1
Cryptococcus neoformans var. grubii h99	Cryne_H99_1	5560	SFA		Cytoplasm	66.578	sp|P32771.1|FADH_YEAST
Cryptococcus neoformans var. grubii h99	Cryne_H99_1	895	SOD1		Cytoplasm	61.184	sp|P00445|SODC_YEAST
Cryptococcus neoformans var. grubii h99	Cryne_H99_1	3966	SOD2/3		Mitochondrion	45.205	sp|O13401|SODM_CANAX
Cryptococcus neoformans var. grubii h99	Cryne_H99_1	565	Srx		Cytoplasm	26.891	sp|P36077|SRX1_YEAST
Cryptococcus neoformans var. grubii h99	Cryne_H99_1	5293	TR		Cytoplasm	71.924	tr|A0A2H3HI03|GIBZA
Cryptococcus neoformans var. grubii h99	Cryne_H99_1	1436	Trx	mito	Plastid	36.364	jgi|Phlrad1|132812|plus.g4717.t1
Cryptococcus neoformans var. grubii h99	Cryne_H99_1	2493	Trx	short	Cytoplasm	34.568	jgi|Phlrad1|132812|plus.g4717.t1
Cryptococcus neoformans var. neoformans JEC21 v1.0	Cryne_JEC21_1	3807	AA2 class-I	CcP	Mitochondrion	64.145	jgi|Phlrad1|136696|plus.g66.t1
Cryptococcus neoformans var. neoformans JEC21 v1.0	Cryne_JEC21_1	4566	AA2 class-I	CcP	Cytoplasm	50.566	jgi|Phlrad1|136696|plus.g66.t1
Cryptococcus neoformans var. neoformans JEC21 v1.0	Cryne_JEC21_1	538	CAT	LSC	Cytoplasm	38.082	6532|CcinKat04|
Cryptococcus neoformans var. neoformans JEC21 v1.0	Cryne_JEC21_1	1481	CAT	SSC	Peroxisome	43.797	6532|CcinKat04|
Cryptococcus neoformans var. neoformans JEC21 v1.0	Cryne_JEC21_1	1706	CAT	SSC	Plastid	39.374	6532|CcinKat04|
Cryptococcus neoformans var. neoformans JEC21 v1.0	Cryne_JEC21_1	1738	CAT	LSC	Cytoplasm	37.76	6532|CcinKat04|
Cryptococcus neoformans var. neoformans JEC21 v1.0	Cryne_JEC21_1	5670	CAT	SSC	Peroxisome	43.797	6532|CcinKat04|
Cryptococcus neoformans var. neoformans JEC21 v1.0	Cryne_JEC21_1	3552	Fhp		Plastid	36.15	sp|P39676|FHP_YEAST
Cryptococcus neoformans var. neoformans JEC21 v1.0	Cryne_JEC21_1	378	GLOX_like	CRO1	Cell membrane	30.127	sp|Q01772|GLOX_PHACH
Cryptococcus neoformans var. neoformans JEC21 v1.0	Cryne_JEC21_1	4680	GLOX_like	CRO1	Extracellular	29.656	sp|Q01772|GLOX_PHACH
Cryptococcus neoformans var. neoformans JEC21 v1.0	Cryne_JEC21_1	4957	GLOX_like	CRO1	Extracellular	31.502	sp|Q01772|GLOX_PHACH
Cryptococcus neoformans var. neoformans JEC21 v1.0	Cryne_JEC21_1	2062	Gpx		Cytoplasm	49.032	LbGpx|Lacbi1.estExt_GeneWisePlus_human.C_110166
Cryptococcus neoformans var. neoformans JEC21 v1.0	Cryne_JEC21_1	4244	Gpx		Mitochondrion	60.241	LbGpx|Lacbi1.estExt_GeneWisePlus_human.C_110166
Cryptococcus neoformans var. neoformans JEC21 v1.0	Cryne_JEC21_1	4343	GR		Cytoplasm	61.649	jgi|Lacbi2|290991|Lacbi1.estExt_fgenesh2_pm.C_60019
Cryptococcus neoformans var. neoformans JEC21 v1.0	Cryne_JEC21_1	3681	Grx1		Cytoplasm	46.667	jgi|Lacbi2|240178|Lacbi1.e_gwh1.52.47.1
Cryptococcus neoformans var. neoformans JEC21 v1.0	Cryne_JEC21_1	3394	Grx4		Cytoplasm	53.878	jgi|Lacbi2|291218|Lacbi1.estExt_fgenesh2_pm.C_150009
Cryptococcus neoformans var. neoformans JEC21 v1.0	Cryne_JEC21_1	2735	Grx5		Mitochondrion	62.295	jgi|Lacbi2|148866|Lacbi1.gww1.10.206.1
Cryptococcus neoformans var. neoformans JEC21 v1.0	Cryne_JEC21_1	3395	Grx5		Plastid	50.625	jgi|Lacbi2|291218|Lacbi1.estExt_fgenesh2_pm.C_150009
Cryptococcus neoformans var. neoformans JEC21 v1.0	Cryne_JEC21_1	2802	Grx6		Golgi apparatus	48.958	jgi|Lacbi2|324212|Lacbi1.fgenesh3_pg.C_scaffold_5000319
Cryptococcus neoformans var. neoformans JEC21 v1.0	Cryne_JEC21_1	2803	Grx6		Golgi apparatus	60.465	jgi|Lacbi2|324212|Lacbi1.fgenesh3_pg.C_scaffold_5000319
Cryptococcus neoformans var. neoformans JEC21 v1.0	Cryne_JEC21_1	5611	MsrA		Mitochondrion	56.977	jgi|Lacbi2|253748|Lacbi1.e_gww1.38.51.1
Cryptococcus neoformans var. neoformans JEC21 v1.0	Cryne_JEC21_1	2762	MsrB		Cytoplasm	67.692	jgi|Lacbi2|292080|Lacbi1.estExt_fgenesh2_pg.C_20342
Cryptococcus neoformans var. neoformans JEC21 v1.0	Cryne_JEC21_1	3062	PBG		Cytoplasm	43.253	tr|A0A5N6H3D5|A0A5N6H3D5_ASPFL
Cryptococcus neoformans var. neoformans JEC21 v1.0	Cryne_JEC21_1	1150	Prx	1-Cys Prx	Cytoplasm	64.732	jgi|Lacbi2|172363|Lacbi1.estExt_Genewise1_human.C_40887
Cryptococcus neoformans var. neoformans JEC21 v1.0	Cryne_JEC21_1	3306	Prx	PrxQ2	Cytoplasm	51.389	jgi|Copci1|6670|CC1G_07744T0
Cryptococcus neoformans var. neoformans JEC21 v1.0	Cryne_JEC21_1	5299	Prx	2-Cys Prx	Cytoplasm	62.434	jgi|Lacbi2|174328|Lacbi1.estExt_Genewise1_human.C_200095
Cryptococcus neoformans var. neoformans JEC21 v1.0	Cryne_JEC21_1	6028	Prx	PrxII.1	Plastid	43.023	jgi|Lacbi2|241727|Lacbi1.e_gwh1.83.13.1
Cryptococcus neoformans var. neoformans JEC21 v1.0	Cryne_JEC21_1	1949	SFA		Cytoplasm	66.578	sp|P32771.1|FADH_YEAST
Cryptococcus neoformans var. neoformans JEC21 v1.0	Cryne_JEC21_1	3695	SOD1		Cytoplasm	63.158	sp|P00445|SODC_YEAST
Cryptococcus neoformans var. neoformans JEC21 v1.0	Cryne_JEC21_1	6189	SOD2/3		Mitochondrion	45.662	sp|O13401|SODM_CANAX
Cryptococcus neoformans var. neoformans JEC21 v1.0	Cryne_JEC21_1	613	Srx		Nucleus	27.5	sp|P36077|SRX1_YEAST
Cryptococcus neoformans var. neoformans JEC21 v1.0	Cryne_JEC21_1	4839	TR		Cytoplasm	71.924	tr|A0A2H3HI03|GIBZA
Cryptococcus neoformans var. neoformans JEC21 v1.0	Cryne_JEC21_1	2955	Trx	mito	Mitochondrion	37.705	jgi|Phlrad1|132812|plus.g4717.t1
Cryptococcus neoformans var. neoformans JEC21 v1.0	Cryne_JEC21_1	3257	Trx	short	Cytoplasm	34.568	jgi|Phlrad1|132812|plus.g4717.t1
Dacrymyces fennicus OMC1656 v1.0	Dactor1	689271	AA2 class-I	CcP	Mitochondrion	70.13	jgi|Phlrad1|136696|plus.g66.t1
Dacrymyces fennicus OMC1656 v1.0	Dactor1	725268	CAT	LSC	Cytoplasm	38.947	6532|CcinKat04|
Dacrymyces fennicus OMC1656 v1.0	Dactor1	725280	CAT	SSC	Peroxisome	40.045	6532|CcinKat04|
Dacrymyces fennicus OMC1656 v1.0	Dactor1	69953	CPO		Extracellular	28.076	sp|B9W4V6|APO1_AGRAE
Dacrymyces fennicus OMC1656 v1.0	Dactor1	69974	CPO		Extracellular	32.258	sp|B9W4V6|APO1_AGRAE
Dacrymyces fennicus OMC1656 v1.0	Dactor1	452558	CPO		Extracellular	39.691	sp|B9W4V6|APO1_AGRAE
Dacrymyces fennicus OMC1656 v1.0	Dactor1	721363	CPO		Extracellular	29.155	sp|B9W4V6|APO1_AGRAE
Dacrymyces fennicus OMC1656 v1.0	Dactor1	741880	CPO		Extracellular	39.85	sp|B9W4V6|APO1_AGRAE
Dacrymyces fennicus OMC1656 v1.0	Dactor1	746156	CPO		Extracellular	33.493	sp|B9W4V6|APO1_AGRAE
Dacrymyces fennicus OMC1656 v1.0	Dactor1	746157	CPO		Plastid	29.595	sp|B9W4V6|APO1_AGRAE
Dacrymyces fennicus OMC1656 v1.0	Dactor1	759141	CPO		Extracellular	33.846	sp|B9W4V6|APO1_AGRAE
Dacrymyces fennicus OMC1656 v1.0	Dactor1	679103	GLOX_like	CRO1	Extracellular	31.341	sp|Q01772|GLOX_PHACH
Dacrymyces fennicus OMC1656 v1.0	Dactor1	706993	GLOX_like	CRO1	Cell membrane	32.117	sp|Q01772|GLOX_PHACH
Dacrymyces fennicus OMC1656 v1.0	Dactor1	737569	GLOX_like	CRO6	Extracellular	44.526	sp|Q01772|GLOX_PHACH
Dacrymyces fennicus OMC1656 v1.0	Dactor1	620324	GMC	AOx	Peroxisome	80.988	CDG66232.1	tr|T2M2J4|T2M2J4_PHACH
Dacrymyces fennicus OMC1656 v1.0	Dactor1	723409	Gpx		Cytoplasm	54.878	LbGpx|Lacbi1.estExt_GeneWisePlus_human.C_110166
Dacrymyces fennicus OMC1656 v1.0	Dactor1	749865	GR		Cytoplasm	64.331	jgi|Lacbi2|290991|Lacbi1.estExt_fgenesh2_pm.C_60019
Dacrymyces fennicus OMC1656 v1.0	Dactor1	745285	Grx1		Cytoplasm	51.648	jgi|Lacbi2|240178|Lacbi1.e_gwh1.52.47.1
Dacrymyces fennicus OMC1656 v1.0	Dactor1	742786	Grx4		Cytoplasm	52.066	jgi|Lacbi2|291218|Lacbi1.estExt_fgenesh2_pm.C_150009
Dacrymyces fennicus OMC1656 v1.0	Dactor1	713645	Grx5		Mitochondrion	60.714	jgi|Lacbi2|148866|Lacbi1.gww1.10.206.1
Dacrymyces fennicus OMC1656 v1.0	Dactor1	620656	Grx6		Cytoplasm	57.471	jgi|Lacbi2|324212|Lacbi1.fgenesh3_pg.C_scaffold_5000319
Dacrymyces fennicus OMC1656 v1.0	Dactor1	717302	MsrA		Mitochondrion	61.538	jgi|Lacbi2|253748|Lacbi1.e_gww1.38.51.1
Dacrymyces fennicus OMC1656 v1.0	Dactor1	715849	MsrB		Plastid	76.378	jgi|Lacbi2|292080|Lacbi1.estExt_fgenesh2_pg.C_20342
Dacrymyces fennicus OMC1656 v1.0	Dactor1	624710	Nox	NoxB	Endoplasmic reticulum	35.443	tr|Q8J0N4|Q8J0N4_EMEND
Dacrymyces fennicus OMC1656 v1.0	Dactor1	728028	Nox	NoxA	Cell membrane	50.704	tr|Q8J0N4|Q8J0N4_EMEND
Dacrymyces fennicus OMC1656 v1.0	Dactor1	695280	NoxR		Cytoplasm	64.4	tr|B0D0Z3|B0D0Z3_LACBS
Dacrymyces fennicus OMC1656 v1.0	Dactor1	655982	PBG		Cytoplasm	45.706	tr|A0A5N6H3D5|A0A5N6H3D5_ASPFL
Dacrymyces fennicus OMC1656 v1.0	Dactor1	231000	Prx	2-Cys Prx	Nucleus	60.465	jgi|Lacbi2|174328|Lacbi1.estExt_Genewise1_human.C_200095
Dacrymyces fennicus OMC1656 v1.0	Dactor1	269856	Prx	PrxII.1	Mitochondrion	41.566	jgi|Lacbi2|241727|Lacbi1.e_gwh1.83.13.1
Dacrymyces fennicus OMC1656 v1.0	Dactor1	663416	Prx	PrxII.2	Mitochondrion	58.974	jgi|Lacbi2|318118|Lacbi1.eu2.Lbscf0008g03000
Dacrymyces fennicus OMC1656 v1.0	Dactor1	682974	Prx	PrxQ1	Cytoplasm	53.333	jgi|Lacbi2|308972|Lacbi1.eu2.Lbscf0003g06110
Dacrymyces fennicus OMC1656 v1.0	Dactor1	697131	Prx	PrxII.2	Mitochondrion	58.824	jgi|Lacbi2|318118|Lacbi1.eu2.Lbscf0008g03000
Dacrymyces fennicus OMC1656 v1.0	Dactor1	722876	Prx	PrxQ2	Nucleus	58.741	jgi|Copci1|6670|CC1G_07744T0
Dacrymyces fennicus OMC1656 v1.0	Dactor1	724193	Prx	1-Cys Prx	Cytoplasm	80.645	jgi|Lacbi2|172363|Lacbi1.estExt_Genewise1_human.C_40887
Dacrymyces fennicus OMC1656 v1.0	Dactor1	743575	Prx	PrxQ1	Cytoplasm	42.177	jgi|Lacbi2|308972|Lacbi1.eu2.Lbscf0003g06110
Dacrymyces fennicus OMC1656 v1.0	Dactor1	619540	SFA		Cytoplasm	66.755	sp|P32771.1|FADH_YEAST
Dacrymyces fennicus OMC1656 v1.0	Dactor1	710868	SOD1		Cytoplasm	66.447	sp|P00445|SODC_YEAST
Dacrymyces fennicus OMC1656 v1.0	Dactor1	695612	SOD2/3		Mitochondrion	43.182	sp|O13401|SODM_CANAX
Dacrymyces fennicus OMC1656 v1.0	Dactor1	348419	SOD4/5/6		Extracellular	41.667	sp|Q5ACV9|SOD6_CANAL
Dacrymyces fennicus OMC1656 v1.0	Dactor1	679511	Srx		Mitochondrion	31.356	sp|P36077|SRX1_YEAST
Dacrymyces fennicus OMC1656 v1.0	Dactor1	713263	TR		Mitochondrion	63.582	tr|A0A2H3HI03|GIBZA
Dacrymyces fennicus OMC1656 v1.0	Dactor1	192182	Trx	short	Cytoplasm	31.034	jgi|Phlrad1|132812|plus.g4717.t1
Dacrymyces fennicus OMC1656 v1.0	Dactor1	192230	Trx	short	Cytoplasm	36.275	jgi|Phlrad1|132812|plus.g4717.t1
Dacrymyces fennicus OMC1656 v1.0	Dactor1	192592	Trx	short	Cytoplasm	36.17	jgi|Phlrad1|132812|plus.g4717.t1
Dacrymyces fennicus OMC1656 v1.0	Dactor1	641597	Trx	mito	Mitochondrion	45.378	jgi|Phlrad1|132812|plus.g4717.t1
Dacrymyces fennicus OMC1656 v1.0	Dactor1	707622	Trx	long	Endoplasmic reticulum	32.53	jgi|Phlrad1|132812|plus.g4717.t1
Dacrymyces fennicus OMC1656 v1.0	Dactor1	707750	Trx	short	Cytoplasm	36.782	jgi|Phlrad1|132812|plus.g4717.t1
Dacrymyces fennicus OMC1656 v1.0	Dactor1	707772	Trx	short	Cytoplasm	31.034	jgi|Phlrad1|132812|plus.g4717.t1
Dacrymyces fennicus OMC1656 v1.0	Dactor1	707775	Trx	short	Mitochondrion	33.333	jgi|Phlrad1|132812|plus.g4717.t1
Dacrymyces fennicus OMC1656 v1.0	Dactor1	707796	Trx	short	Cytoplasm	31.765	jgi|Phlrad1|132812|plus.g4717.t1
Dacryopinax primogenitus DJM 731 SSP1 v1.0	Dacsp1	20779	AA2 class-I	CcP	Mitochondrion	70.418	jgi|Phlrad1|136696|plus.g66.t1
Dacryopinax primogenitus DJM 731 SSP1 v1.0	Dacsp1	16508	CAT	LSC	Cytoplasm	36.864	6532|CcinKat04|
Dacryopinax primogenitus DJM 731 SSP1 v1.0	Dacsp1	23383	CAT	SSC	Extracellular	36.478	6532|CcinKat04|
Dacryopinax primogenitus DJM 731 SSP1 v1.0	Dacsp1	23774	CAT	SSC	Mitochondrion	39.474	6532|CcinKat04|
Dacryopinax primogenitus DJM 731 SSP1 v1.0	Dacsp1	22839	CPO		Endoplasmic reticulum	28.402	sp|B9W4V6|APO1_AGRAE
Dacryopinax primogenitus DJM 731 SSP1 v1.0	Dacsp1	79199	CPO		Extracellular	30.741	sp|B9W4V6|APO1_AGRAE
Dacryopinax primogenitus DJM 731 SSP1 v1.0	Dacsp1	99997	CPO		Extracellular	28.679	sp|B9W4V6|APO1_AGRAE
Dacryopinax primogenitus DJM 731 SSP1 v1.0	Dacsp1	110716	CPO		Extracellular	28.763	sp|B9W4V6|APO1_AGRAE
Dacryopinax primogenitus DJM 731 SSP1 v1.0	Dacsp1	116086	CPO		Extracellular	30	sp|B9W4V6|APO1_AGRAE
Dacryopinax primogenitus DJM 731 SSP1 v1.0	Dacsp1	22880	GLOX_like	CRO1	Cell membrane	32.787	sp|Q01772|GLOX_PHACH
Dacryopinax primogenitus DJM 731 SSP1 v1.0	Dacsp1	22887	GLOX_like	CRO1	Cell membrane	34.672	sp|Q01772|GLOX_PHACH
Dacryopinax primogenitus DJM 731 SSP1 v1.0	Dacsp1	86592	GLOX_like	CRO6	Extracellular	42.647	sp|Q01772|GLOX_PHACH
Dacryopinax primogenitus DJM 731 SSP1 v1.0	Dacsp1	79611	GMC	AOx	Peroxisome	83.943	CDG66232.1	tr|T2M2J4|T2M2J4_PHACH
Dacryopinax primogenitus DJM 731 SSP1 v1.0	Dacsp1	34709	Gpx		Extracellular	67.778	LbGpx|Lacbi1.estExt_GeneWisePlus_human.C_110166
Dacryopinax primogenitus DJM 731 SSP1 v1.0	Dacsp1	20183	GR		Cytoplasm	62.185	jgi|Lacbi2|290991|Lacbi1.estExt_fgenesh2_pm.C_60019
Dacryopinax primogenitus DJM 731 SSP1 v1.0	Dacsp1	21780	Grx1		Cytoplasm	54.348	jgi|Lacbi2|240178|Lacbi1.e_gwh1.52.47.1
Dacryopinax primogenitus DJM 731 SSP1 v1.0	Dacsp1	20364	Grx4		Cytoplasm	52.632	jgi|Lacbi2|291218|Lacbi1.estExt_fgenesh2_pm.C_150009
Dacryopinax primogenitus DJM 731 SSP1 v1.0	Dacsp1	60227	Grx5		Mitochondrion	63.393	jgi|Lacbi2|148866|Lacbi1.gww1.10.206.1
Dacryopinax primogenitus DJM 731 SSP1 v1.0	Dacsp1	48120	Grx6		Mitochondrion	55	jgi|Lacbi2|324212|Lacbi1.fgenesh3_pg.C_scaffold_5000319
Dacryopinax primogenitus DJM 731 SSP1 v1.0	Dacsp1	80829	MsrA		Mitochondrion	60.116	jgi|Lacbi2|253748|Lacbi1.e_gww1.38.51.1
Dacryopinax primogenitus DJM 731 SSP1 v1.0	Dacsp1	49077	MsrB		Cytoplasm	79.2	jgi|Lacbi2|292080|Lacbi1.estExt_fgenesh2_pg.C_20342
Dacryopinax primogenitus DJM 731 SSP1 v1.0	Dacsp1	22490	Nox	NoxB	Cell membrane	36.232	tr|Q8J0N4|Q8J0N4_EMEND
Dacryopinax primogenitus DJM 731 SSP1 v1.0	Dacsp1	22860	Nox	NoxA	Endoplasmic reticulum	51.943	tr|Q8J0N4|Q8J0N4_EMEND
Dacryopinax primogenitus DJM 731 SSP1 v1.0	Dacsp1	25512	NoxR		Cytoplasm	43.842	tr|B0D0Z3|B0D0Z3_LACBS
Dacryopinax primogenitus DJM 731 SSP1 v1.0	Dacsp1	90543	PBG		Cytoplasm	49.231	tr|A0A5N6H3D5|A0A5N6H3D5_ASPFL
Dacryopinax primogenitus DJM 731 SSP1 v1.0	Dacsp1	22326	Prx	2-Cys Prx	Nucleus	62.15	jgi|Lacbi2|174328|Lacbi1.estExt_Genewise1_human.C_200095
Dacryopinax primogenitus DJM 731 SSP1 v1.0	Dacsp1	23753	Prx	PrxII.2	Cytoplasm	56.213	jgi|Lacbi2|318118|Lacbi1.eu2.Lbscf0008g03000
Dacryopinax primogenitus DJM 731 SSP1 v1.0	Dacsp1	40387	Prx	PrxQ1	Cytoplasm	40.136	jgi|Lacbi2|308972|Lacbi1.eu2.Lbscf0003g06110
Dacryopinax primogenitus DJM 731 SSP1 v1.0	Dacsp1	55621	Prx	PrxQ2	Nucleus	53.947	jgi|Copci1|6670|CC1G_07744T0
Dacryopinax primogenitus DJM 731 SSP1 v1.0	Dacsp1	57037	Prx	PrxQ1	Cytoplasm	50	jgi|Lacbi2|308972|Lacbi1.eu2.Lbscf0003g06110
Dacryopinax primogenitus DJM 731 SSP1 v1.0	Dacsp1	102343	Prx	1-Cys Prx	Cytoplasm	75.688	jgi|Lacbi2|172363|Lacbi1.estExt_Genewise1_human.C_40887
Dacryopinax primogenitus DJM 731 SSP1 v1.0	Dacsp1	19441	SFA		Cytoplasm	63.255	sp|P32771.1|FADH_YEAST
Dacryopinax primogenitus DJM 731 SSP1 v1.0	Dacsp1	99554	SOD1		Cytoplasm	62.667	sp|P00445|SODC_YEAST
Dacryopinax primogenitus DJM 731 SSP1 v1.0	Dacsp1	37608	SOD2/3		Cytoplasm	44.118	sp|O13401|SODM_CANAX
Dacryopinax primogenitus DJM 731 SSP1 v1.0	Dacsp1	81089	SOD2/3		Mitochondrion	40.845	sp|O13401|SODM_CANAX
Dacryopinax primogenitus DJM 731 SSP1 v1.0	Dacsp1	81619	Srx		Cytoplasm	26.271	sp|P36077|SRX1_YEAST
Dacryopinax primogenitus DJM 731 SSP1 v1.0	Dacsp1	50321	TR		Cytoplasm	67.089	tr|A0A2H3HI03|GIBZA
Dacryopinax primogenitus DJM 731 SSP1 v1.0	Dacsp1	20063	Trx	mito	Mitochondrion	47.222	jgi|Phlrad1|132812|plus.g4717.t1
Dacryopinax primogenitus DJM 731 SSP1 v1.0	Dacsp1	21615	Trx	short	Cytoplasm	35.294	jgi|Phlrad1|132812|plus.g4717.t1
Dacryopinax primogenitus DJM 731 SSP1 v1.0	Dacsp1	78405	Trx	long	Endoplasmic reticulum	30.952	jgi|Phlrad1|132812|plus.g4717.t1
Dichomitus squalens CBS463.89 v1.0	Dicsqu463_1	927809	AA2 class-I	CcP	Mitochondrion	77.346	jgi|Phlrad1|136696|plus.g66.t1
Dichomitus squalens CBS463.89 v1.0	Dicsqu463_1	970387	AA2 class-I	HyBpox	Extracellular	47.473	jgi|Aurde3_1|1207291|estExt_Genewise1.C_9_t20407
Dichomitus squalens CBS463.89 v1.0	Dicsqu463_1	86966	AA2_POD		Extracellular	76.982	jgi|Phlrad1|137878|plus.g10562.t1
Dichomitus squalens CBS463.89 v1.0	Dicsqu463_1	317189	AA2_POD		Extracellular	48.742	jgi|Phlrad1|137878|plus.g10562.t1
Dichomitus squalens CBS463.89 v1.0	Dicsqu463_1	410444	AA2_POD		Extracellular	79.592	jgi|Phlrad1|137878|plus.g10562.t1
Dichomitus squalens CBS463.89 v1.0	Dicsqu463_1	863726	AA2_POD		Extracellular	78.316	jgi|Phlrad1|137878|plus.g10562.t1
Dichomitus squalens CBS463.89 v1.0	Dicsqu463_1	866790	AA2_POD		Extracellular	44.094	jgi|Phlrad1|137878|plus.g10562.t1
Dichomitus squalens CBS463.89 v1.0	Dicsqu463_1	872488	AA2_POD		Extracellular	49.176	jgi|Phlrad1|137878|plus.g10562.t1
Dichomitus squalens CBS463.89 v1.0	Dicsqu463_1	872911	AA2_POD		Extracellular	46.9	jgi|Phlrad1|137878|plus.g10562.t1
Dichomitus squalens CBS463.89 v1.0	Dicsqu463_1	947372	AA2_POD		Extracellular	47.17	jgi|Phlrad1|137878|plus.g10562.t1
Dichomitus squalens CBS463.89 v1.0	Dicsqu463_1	963217	AA2_POD		Extracellular	77.577	jgi|Phlrad1|137878|plus.g10562.t1
Dichomitus squalens CBS463.89 v1.0	Dicsqu463_1	1020700	AA2_POD		Extracellular	43.059	jgi|Phlrad1|137878|plus.g10562.t1
Dichomitus squalens CBS463.89 v1.0	Dicsqu463_1	1022995	AA2_POD		Extracellular	43.516	jgi|Phlrad1|137878|plus.g10562.t1
Dichomitus squalens CBS463.89 v1.0	Dicsqu463_1	220875	AA9_LPMO		Extracellular	39.048	jgi|Phlrad1|140653|minus.g10273.t1
Dichomitus squalens CBS463.89 v1.0	Dicsqu463_1	874905	AA9_LPMO		Extracellular	38.756	jgi|Phlrad1|140653|minus.g10273.t1
Dichomitus squalens CBS463.89 v1.0	Dicsqu463_1	903657	AA9_LPMO		Extracellular	32.283	jgi|Phlrad1|140653|minus.g10273.t1
Dichomitus squalens CBS463.89 v1.0	Dicsqu463_1	906048	AA9_LPMO		Extracellular	71.61	jgi|Phlrad1|145579|plus.g11538.t1
Dichomitus squalens CBS463.89 v1.0	Dicsqu463_1	947406	AA9_LPMO		Extracellular	40.789	jgi|Phlrad1|140653|minus.g10273.t1
Dichomitus squalens CBS463.89 v1.0	Dicsqu463_1	951544	AA9_LPMO		Extracellular	56.087	jgi|Phlrad1|145579|plus.g11538.t1
Dichomitus squalens CBS463.89 v1.0	Dicsqu463_1	952230	AA9_LPMO		Extracellular	54.506	jgi|Phlrad1|140653|minus.g10273.t1
Dichomitus squalens CBS463.89 v1.0	Dicsqu463_1	956398	AA9_LPMO		Extracellular	36.017	jgi|Phlrad1|140653|minus.g10273.t1
Dichomitus squalens CBS463.89 v1.0	Dicsqu463_1	958884	AA9_LPMO		Cytoplasm	44.444	jgi|Phlrad1|145579|plus.g11538.t1
Dichomitus squalens CBS463.89 v1.0	Dicsqu463_1	960910	AA9_LPMO		Extracellular	36.574	jgi|Phlrad1|140653|minus.g10273.t1
Dichomitus squalens CBS463.89 v1.0	Dicsqu463_1	965892	AA9_LPMO		Extracellular	37.238	jgi|Phlrad1|140653|minus.g10273.t1
Dichomitus squalens CBS463.89 v1.0	Dicsqu463_1	987012	AA9_LPMO		Extracellular	37.069	jgi|Phlrad1|140653|minus.g10273.t1
Dichomitus squalens CBS463.89 v1.0	Dicsqu463_1	989730	AA9_LPMO		Extracellular	70.062	jgi|Phlrad1|140653|minus.g10273.t1
Dichomitus squalens CBS463.89 v1.0	Dicsqu463_1	1019717	AA9_LPMO		Extracellular	37.398	jgi|Phlrad1|140653|minus.g10273.t1
Dichomitus squalens CBS463.89 v1.0	Dicsqu463_1	1058530	AA9_LPMO		Extracellular	37.313	jgi|Phlrad1|145579|plus.g11538.t1
Dichomitus squalens CBS463.89 v1.0	Dicsqu463_1	859842	CAT	SSC	Peroxisome	41.319	6532|CcinKat04|
Dichomitus squalens CBS463.89 v1.0	Dicsqu463_1	896522	CAT	SSC	Peroxisome	55.652	6532|CcinKat04|
Dichomitus squalens CBS463.89 v1.0	Dicsqu463_1	914517	CAT	SSC	Extracellular	38.389	6532|CcinKat04|
Dichomitus squalens CBS463.89 v1.0	Dicsqu463_1	73724	CPO		Mitochondrion	34.752	sp|B9W4V6|APO1_AGRAE
Dichomitus squalens CBS463.89 v1.0	Dicsqu463_1	981929	DyP		Peroxisome	35.211	tr|Q0VTU1|Q0VTU1_PLEOS
Dichomitus squalens CBS463.89 v1.0	Dicsqu463_1	973105	Fhp		Cytoplasm	33.333	sp|P39676|FHP_YEAST
Dichomitus squalens CBS463.89 v1.0	Dicsqu463_1	40355	GLOX_like	GLOX	Extracellular	70.764	sp|Q01772|GLOX_PHACH
Dichomitus squalens CBS463.89 v1.0	Dicsqu463_1	318630	GLOX_like	GLOX	Extracellular	67.286	sp|Q01772|GLOX_PHACH
Dichomitus squalens CBS463.89 v1.0	Dicsqu463_1	859448	GLOX_like	CRO1	Cell membrane	32.523	sp|Q01772|GLOX_PHACH
Dichomitus squalens CBS463.89 v1.0	Dicsqu463_1	883154	GLOX_like	CRO6	Extracellular	44.981	sp|Q01772|GLOX_PHACH
Dichomitus squalens CBS463.89 v1.0	Dicsqu463_1	957977	GLOX_like	CRO2	Cell membrane	29.26	sp|Q01772|GLOX_PHACH
Dichomitus squalens CBS463.89 v1.0	Dicsqu463_1	958587	GLOX_like	GLOX	Extracellular	74.164	sp|Q01772|GLOX_PHACH
Dichomitus squalens CBS463.89 v1.0	Dicsqu463_1	962435	GLOX_like	GLOX	Extracellular	65.306	sp|Q01772|GLOX_PHACH
Dichomitus squalens CBS463.89 v1.0	Dicsqu463_1	983993	GLOX_like	CRO3/4/5	Extracellular	28	sp|Q01772|GLOX_PHACH
Dichomitus squalens CBS463.89 v1.0	Dicsqu463_1	1009229	GLOX_like	GLOX	Extracellular	66.543	sp|Q01772|GLOX_PHACH
Dichomitus squalens CBS463.89 v1.0	Dicsqu463_1	402987	GMC	AAO	Extracellular	44.014	AAF31169.1	tr|Q9P928|Q9P928_PLEPU
Dichomitus squalens CBS463.89 v1.0	Dicsqu463_1	476649	GMC	AAO	Extracellular	44.737	AAF31169.1	tr|Q9P928|Q9P928_PLEPU
Dichomitus squalens CBS463.89 v1.0	Dicsqu463_1	850006	GMC	AAO	Extracellular	48.763	AAF31169.1	tr|Q9P928|Q9P928_PLEPU
Dichomitus squalens CBS463.89 v1.0	Dicsqu463_1	855190	GMC	AAO	Extracellular	43.463	AAF31169.1	tr|Q9P928|Q9P928_PLEPU
Dichomitus squalens CBS463.89 v1.0	Dicsqu463_1	855264	GMC	AAO	Extracellular	42.413	AAF31169.1	tr|Q9P928|Q9P928_PLEPU
Dichomitus squalens CBS463.89 v1.0	Dicsqu463_1	857951	GMC	AOx	Peroxisome	38.72	CDG66232.1	tr|T2M2J4|T2M2J4_PHACH
Dichomitus squalens CBS463.89 v1.0	Dicsqu463_1	871984	GMC	AAO	Peroxisome	44.93	AAF31169.1	tr|Q9P928|Q9P928_PLEPU
Dichomitus squalens CBS463.89 v1.0	Dicsqu463_1	925186	GMC	GDH	Extracellular	71.774	AIL89873.1
Dichomitus squalens CBS463.89 v1.0	Dicsqu463_1	947800	GMC	AAO	Extracellular	47.14	AAF31169.1	tr|Q9P928|Q9P928_PLEPU
Dichomitus squalens CBS463.89 v1.0	Dicsqu463_1	948873	GMC	AOx	Peroxisome	89.094	CDG66232.1	tr|T2M2J4|T2M2J4_PHACH
Dichomitus squalens CBS463.89 v1.0	Dicsqu463_1	953486	GMC	AAO	Extracellular	44.523	AAF31169.1	tr|Q9P928|Q9P928_PLEPU
Dichomitus squalens CBS463.89 v1.0	Dicsqu463_1	973024	GMC	AOx	Peroxisome	38.35	CDG66232.1	tr|T2M2J4|T2M2J4_PHACH
Dichomitus squalens CBS463.89 v1.0	Dicsqu463_1	974238	GMC	AAO	Extracellular	47.611	AAF31169.1	tr|Q9P928|Q9P928_PLEPU
Dichomitus squalens CBS463.89 v1.0	Dicsqu463_1	987804	GMC	AAO	Extracellular	44.523	AAF31169.1	tr|Q9P928|Q9P928_PLEPU
Dichomitus squalens CBS463.89 v1.0	Dicsqu463_1	1060230	GMC	AOx	Peroxisome	38.387	CDG66232.1	tr|T2M2J4|T2M2J4_PHACH
Dichomitus squalens CBS463.89 v1.0	Dicsqu463_1	1069052	GMC	CDH	Extracellular	83.2	ADX41688.1	tr|F1DFN2|F1DFN2_PYCCI
Dichomitus squalens CBS463.89 v1.0	Dicsqu463_1	948668	Gpx		Plastid	80.124	LbGpx|Lacbi1.estExt_GeneWisePlus_human.C_110166
Dichomitus squalens CBS463.89 v1.0	Dicsqu463_1	959795	GR		Cytoplasm	72.269	jgi|Lacbi2|290991|Lacbi1.estExt_fgenesh2_pm.C_60019
Dichomitus squalens CBS463.89 v1.0	Dicsqu463_1	946320	Grx1		Cytoplasm	47.253	jgi|Lacbi2|240178|Lacbi1.e_gwh1.52.47.1
Dichomitus squalens CBS463.89 v1.0	Dicsqu463_1	1081189	Grx4		Cytoplasm	66.667	jgi|Lacbi2|291218|Lacbi1.estExt_fgenesh2_pm.C_150009
Dichomitus squalens CBS463.89 v1.0	Dicsqu463_1	875397	Grx5		Mitochondrion	69.672	jgi|Lacbi2|148866|Lacbi1.gww1.10.206.1
Dichomitus squalens CBS463.89 v1.0	Dicsqu463_1	1019638	Grx6		Golgi apparatus	50	jgi|Lacbi2|324212|Lacbi1.fgenesh3_pg.C_scaffold_5000319
Dichomitus squalens CBS463.89 v1.0	Dicsqu463_1	964308	MsrA		Cytoplasm	73.446	jgi|Lacbi2|253748|Lacbi1.e_gww1.38.51.1
Dichomitus squalens CBS463.89 v1.0	Dicsqu463_1	977139	MsrB		Cytoplasm	81.25	jgi|Lacbi2|292080|Lacbi1.estExt_fgenesh2_pg.C_20342
Dichomitus squalens CBS463.89 v1.0	Dicsqu463_1	970488	Nox	NoxA	Endoplasmic reticulum	52.228	tr|Q8J0N4|Q8J0N4_EMEND
Dichomitus squalens CBS463.89 v1.0	Dicsqu463_1	1002687	Nox	NoxB	Cell membrane	35.662	tr|Q8J0N4|Q8J0N4_EMEND
Dichomitus squalens CBS463.89 v1.0	Dicsqu463_1	961540	NoxR		Cytoplasm	58.377	tr|B0D0Z3|B0D0Z3_LACBS
Dichomitus squalens CBS463.89 v1.0	Dicsqu463_1	878071	PBG		Cytoplasm	39.877	tr|A0A5N6H3D5|A0A5N6H3D5_ASPFL
Dichomitus squalens CBS463.89 v1.0	Dicsqu463_1	962983	PBG		Cytoplasm	43.202	tr|A0A5N6H3D5|A0A5N6H3D5_ASPFL
Dichomitus squalens CBS463.89 v1.0	Dicsqu463_1	425227	Prx	PrxQ1	Cytoplasm	64.138	jgi|Lacbi2|308972|Lacbi1.eu2.Lbscf0003g06110
Dichomitus squalens CBS463.89 v1.0	Dicsqu463_1	762555	Prx	PrxII.1	Mitochondrion	48.795	jgi|Lacbi2|241727|Lacbi1.e_gwh1.83.13.1
Dichomitus squalens CBS463.89 v1.0	Dicsqu463_1	869931	Prx	PrxII.2	Cytoplasm	66.272	jgi|Lacbi2|318118|Lacbi1.eu2.Lbscf0008g03000
Dichomitus squalens CBS463.89 v1.0	Dicsqu463_1	907388	Prx	1-Cys Prx	Cytoplasm	84.018	jgi|Lacbi2|172363|Lacbi1.estExt_Genewise1_human.C_40887
Dichomitus squalens CBS463.89 v1.0	Dicsqu463_1	967136	Prx	PrxII.2	Cytoplasm	62.791	jgi|Lacbi2|318118|Lacbi1.eu2.Lbscf0008g03000
Dichomitus squalens CBS463.89 v1.0	Dicsqu463_1	967637	Prx	2-Cys Prx	Cytoplasm	74.208	jgi|Lacbi2|174328|Lacbi1.estExt_Genewise1_human.C_200095
Dichomitus squalens CBS463.89 v1.0	Dicsqu463_1	1036367	Prx	PrxQ2	Nucleus	74.684	jgi|Copci1|6670|CC1G_07744T0
Dichomitus squalens CBS463.89 v1.0	Dicsqu463_1	948414	SFA		Cytoplasm	64.096	sp|P32771.1|FADH_YEAST
Dichomitus squalens CBS463.89 v1.0	Dicsqu463_1	955330	SOD1		Plastid	61.333	sp|P00445|SODC_YEAST
Dichomitus squalens CBS463.89 v1.0	Dicsqu463_1	905086	SOD2/3		Mitochondrion	45.259	sp|O13401|SODM_CANAX
Dichomitus squalens CBS463.89 v1.0	Dicsqu463_1	964854	SOD2/3		Cytoplasm	49.749	sp|O13401|SODM_CANAX
Dichomitus squalens CBS463.89 v1.0	Dicsqu463_1	975295	SOD2/3		Mitochondrion	45.532	sp|O13401|SODM_CANAX
Dichomitus squalens CBS463.89 v1.0	Dicsqu463_1	974702	TR		Cytoplasm	72.698	tr|A0A2H3HI03|GIBZA
Dichomitus squalens CBS463.89 v1.0	Dicsqu463_1	851824	Trx	long	Endoplasmic reticulum	31.429	jgi|Phlrad1|132812|plus.g4717.t1
Dichomitus squalens CBS463.89 v1.0	Dicsqu463_1	1006991	Trx	short	Cytoplasm	41.176	jgi|Phlrad1|132812|plus.g4717.t1
Dioszegia cryoxerica v1.0	Diocr1	247804	AA2 class-I	CcP	Cytoplasm	48.302	jgi|Phlrad1|136696|plus.g66.t1
Dioszegia cryoxerica v1.0	Diocr1	305041	AA2 class-I	CcP	Mitochondrion	63.312	jgi|Phlrad1|136696|plus.g66.t1
Dioszegia cryoxerica v1.0	Diocr1	313726	AA2 class-I	CcP	Cytoplasm	50.376	jgi|Phlrad1|136696|plus.g66.t1
Dioszegia cryoxerica v1.0	Diocr1	418009	AA2 class-I	CcP	Mitochondrion	63.312	jgi|Phlrad1|136696|plus.g66.t1
Dioszegia cryoxerica v1.0	Diocr1	67988	AA9_LPMO		Extracellular	31.783	jgi|Phlrad1|140653|minus.g10273.t1
Dioszegia cryoxerica v1.0	Diocr1	175456	AA9_LPMO		Extracellular	34	jgi|Phlrad1|140653|minus.g10273.t1
Dioszegia cryoxerica v1.0	Diocr1	216814	AA9_LPMO		Extracellular	35.47	jgi|Phlrad1|140653|minus.g10273.t1
Dioszegia cryoxerica v1.0	Diocr1	218423	AA9_LPMO		Extracellular	31.933	jgi|Phlrad1|140653|minus.g10273.t1
Dioszegia cryoxerica v1.0	Diocr1	279736	AA9_LPMO		Extracellular	37.607	jgi|Phlrad1|140653|minus.g10273.t1
Dioszegia cryoxerica v1.0	Diocr1	339688	AA9_LPMO		Extracellular	38.571	jgi|Phlrad1|140653|minus.g10273.t1
Dioszegia cryoxerica v1.0	Diocr1	339690	AA9_LPMO		Extracellular	38.362	jgi|Phlrad1|140653|minus.g10273.t1
Dioszegia cryoxerica v1.0	Diocr1	339696	AA9_LPMO		Extracellular	36.214	jgi|Phlrad1|140653|minus.g10273.t1
Dioszegia cryoxerica v1.0	Diocr1	339698	AA9_LPMO		Extracellular	32.031	jgi|Phlrad1|140653|minus.g10273.t1
Dioszegia cryoxerica v1.0	Diocr1	347794	AA9_LPMO		Extracellular	34.568	jgi|Phlrad1|140653|minus.g10273.t1
Dioszegia cryoxerica v1.0	Diocr1	351604	AA9_LPMO		Extracellular	38.095	jgi|Phlrad1|140653|minus.g10273.t1
Dioszegia cryoxerica v1.0	Diocr1	351607	AA9_LPMO		Extracellular	37.445	jgi|Phlrad1|140653|minus.g10273.t1
Dioszegia cryoxerica v1.0	Diocr1	351613	AA9_LPMO		Extracellular	34.568	jgi|Phlrad1|140653|minus.g10273.t1
Dioszegia cryoxerica v1.0	Diocr1	417777	AA9_LPMO		Extracellular	36.453	jgi|Phlrad1|140653|minus.g10273.t1
Dioszegia cryoxerica v1.0	Diocr1	417780	AA9_LPMO		Extracellular	34.599	jgi|Phlrad1|140653|minus.g10273.t1
Dioszegia cryoxerica v1.0	Diocr1	417783	AA9_LPMO		Extracellular	40.976	jgi|Phlrad1|140653|minus.g10273.t1
Dioszegia cryoxerica v1.0	Diocr1	421057	AA9_LPMO		Extracellular	36.898	jgi|Phlrad1|140653|minus.g10273.t1
Dioszegia cryoxerica v1.0	Diocr1	422890	AA9_LPMO		Extracellular	36	jgi|Phlrad1|140653|minus.g10273.t1
Dioszegia cryoxerica v1.0	Diocr1	422892	AA9_LPMO		Extracellular	36.111	jgi|Phlrad1|140653|minus.g10273.t1
Dioszegia cryoxerica v1.0	Diocr1	422894	AA9_LPMO		Extracellular	36.481	jgi|Phlrad1|140653|minus.g10273.t1
Dioszegia cryoxerica v1.0	Diocr1	422895	AA9_LPMO		Extracellular	39.806	jgi|Phlrad1|140653|minus.g10273.t1
Dioszegia cryoxerica v1.0	Diocr1	422896	AA9_LPMO		Cytoplasm	41.958	jgi|Phlrad1|140653|minus.g10273.t1
Dioszegia cryoxerica v1.0	Diocr1	425385	AA9_LPMO		Extracellular	36	jgi|Phlrad1|140653|minus.g10273.t1
Dioszegia cryoxerica v1.0	Diocr1	425387	AA9_LPMO		Extracellular	36.111	jgi|Phlrad1|140653|minus.g10273.t1
Dioszegia cryoxerica v1.0	Diocr1	286153	CAT	SSC	Peroxisome	40.047	6532|CcinKat04|
Dioszegia cryoxerica v1.0	Diocr1	300050	CAT	SSC	Peroxisome	40.281	6532|CcinKat04|
Dioszegia cryoxerica v1.0	Diocr1	424238	CAT	LSC	Cytoplasm	37.084	6532|CcinKat04|
Dioszegia cryoxerica v1.0	Diocr1	344404	CPO		Extracellular	28.571	sp|B9W4V6|APO1_AGRAE
Dioszegia cryoxerica v1.0	Diocr1	259468	GLOX_like	CRO1	Cell membrane	30.755	sp|Q01772|GLOX_PHACH
Dioszegia cryoxerica v1.0	Diocr1	278245	GLOX_like	CRO1	Extracellular	29.963	sp|Q01772|GLOX_PHACH
Dioszegia cryoxerica v1.0	Diocr1	313253	GLOX_like	CRO1	Cell membrane	30.576	sp|Q01772|GLOX_PHACH
Dioszegia cryoxerica v1.0	Diocr1	335720	GLOX_like	CRO1	Extracellular	28.339	sp|Q01772|GLOX_PHACH
Dioszegia cryoxerica v1.0	Diocr1	334139	GMC	GDH	Extracellular	36.935	AIL89873.1
Dioszegia cryoxerica v1.0	Diocr1	412705	GMC	AOx	Peroxisome	36.423	CDG66232.1	tr|T2M2J4|T2M2J4_PHACH
Dioszegia cryoxerica v1.0	Diocr1	419946	GMC	AOx	Peroxisome	36.423	CDG66232.1	tr|T2M2J4|T2M2J4_PHACH
Dioszegia cryoxerica v1.0	Diocr1	282087	Gpx		Cytoplasm	49.655	LbGpx|Lacbi1.estExt_GeneWisePlus_human.C_110166
Dioszegia cryoxerica v1.0	Diocr1	334913	Gpx		Mitochondrion	56.442	LbGpx|Lacbi1.estExt_GeneWisePlus_human.C_110166
Dioszegia cryoxerica v1.0	Diocr1	341176	Gpx		Mitochondrion	56.442	LbGpx|Lacbi1.estExt_GeneWisePlus_human.C_110166
Dioszegia cryoxerica v1.0	Diocr1	331979	GR		Cytoplasm	63.485	jgi|Lacbi2|290991|Lacbi1.estExt_fgenesh2_pm.C_60019
Dioszegia cryoxerica v1.0	Diocr1	415527	GR		Cytoplasm	63.278	jgi|Lacbi2|290991|Lacbi1.estExt_fgenesh2_pm.C_60019
Dioszegia cryoxerica v1.0	Diocr1	323188	Grx1		Cytoplasm	36.957	jgi|Lacbi2|240178|Lacbi1.e_gwh1.52.47.1
Dioszegia cryoxerica v1.0	Diocr1	346799	Grx1		Cytoplasm	38.889	jgi|Lacbi2|240178|Lacbi1.e_gwh1.52.47.1
Dioszegia cryoxerica v1.0	Diocr1	335109	Grx4		Cytoplasm	54.959	jgi|Lacbi2|291218|Lacbi1.estExt_fgenesh2_pm.C_150009
Dioszegia cryoxerica v1.0	Diocr1	296179	Grx5		Mitochondrion	63.393	jgi|Lacbi2|148866|Lacbi1.gww1.10.206.1
Dioszegia cryoxerica v1.0	Diocr1	275931	Grx6		Golgi apparatus	45.833	jgi|Lacbi2|324212|Lacbi1.fgenesh3_pg.C_scaffold_5000319
Dioszegia cryoxerica v1.0	Diocr1	421247	Grx6		Golgi apparatus	46.875	jgi|Lacbi2|324212|Lacbi1.fgenesh3_pg.C_scaffold_5000319
Dioszegia cryoxerica v1.0	Diocr1	331519	MsrA		Cytoplasm	55.67	jgi|Lacbi2|253748|Lacbi1.e_gww1.38.51.1
Dioszegia cryoxerica v1.0	Diocr1	227259	MsrB		Cytoplasm	68.75	jgi|Lacbi2|292080|Lacbi1.estExt_fgenesh2_pg.C_20342
Dioszegia cryoxerica v1.0	Diocr1	304322	Nox	NoxB	Endoplasmic reticulum	34.502	tr|Q8J0N4|Q8J0N4_EMEND
Dioszegia cryoxerica v1.0	Diocr1	420384	Nox	NoxA	Endoplasmic reticulum	52.389	tr|Q8J0N4|Q8J0N4_EMEND
Dioszegia cryoxerica v1.0	Diocr1	283255	NoxR		Cytoplasm	36.007	tr|B0D0Z3|B0D0Z3_LACBS
Dioszegia cryoxerica v1.0	Diocr1	301751	PBG		Cytoplasm	39.578	tr|A0A5N6H3D5|A0A5N6H3D5_ASPFL
Dioszegia cryoxerica v1.0	Diocr1	245869	Prx	PrxQ2	Cytoplasm	57.576	jgi|Copci1|6670|CC1G_07744T0
Dioszegia cryoxerica v1.0	Diocr1	251498	Prx	1-Cys Prx	Cytoplasm	65.596	jgi|Lacbi2|172363|Lacbi1.estExt_Genewise1_human.C_40887
Dioszegia cryoxerica v1.0	Diocr1	321651	Prx	PrxII.1	Mitochondrion	40.741	jgi|Lacbi2|241727|Lacbi1.e_gwh1.83.13.1
Dioszegia cryoxerica v1.0	Diocr1	336794	Prx	PrxII.1	Mitochondrion	40.741	jgi|Lacbi2|241727|Lacbi1.e_gwh1.83.13.1
Dioszegia cryoxerica v1.0	Diocr1	380499	Prx	1-Cys Prx	Cytoplasm	61.594	jgi|Lacbi2|172363|Lacbi1.estExt_Genewise1_human.C_40887
Dioszegia cryoxerica v1.0	Diocr1	335840	SFA		Cytoplasm	64	sp|P32771.1|FADH_YEAST
Dioszegia cryoxerica v1.0	Diocr1	345734	SFA		Cytoplasm	63.733	sp|P32771.1|FADH_YEAST
Dioszegia cryoxerica v1.0	Diocr1	323098	SOD1		Cytoplasm	62	sp|P00445|SODC_YEAST
Dioszegia cryoxerica v1.0	Diocr1	418164	SOD1		Cytoplasm	63.158	sp|P00445|SODC_YEAST
Dioszegia cryoxerica v1.0	Diocr1	345441	SOD2/3		Mitochondrion	46.288	sp|O13401|SODM_CANAX
Dioszegia cryoxerica v1.0	Diocr1	347387	SOD2/3		Mitochondrion	47.162	sp|O13401|SODM_CANAX
Dioszegia cryoxerica v1.0	Diocr1	257995	TR		Cytoplasm	70.886	tr|A0A2H3HI03|GIBZA
Dioszegia cryoxerica v1.0	Diocr1	283029	TR		Cytoplasm	70.886	tr|A0A2H3HI03|GIBZA
Dioszegia cryoxerica v1.0	Diocr1	257655	Trx	mito	Cytoplasm	46.087	jgi|Phlrad1|132812|plus.g4717.t1
Dioszegia cryoxerica v1.0	Diocr1	343550	Trx	mito	Mitochondrion	45.217	jgi|Phlrad1|132812|plus.g4717.t1
Exobasidium maculosum A7-4 v1.0	Exomac1	182267	AA2 class-I	CcP	Mitochondrion	59.932	jgi|Phlrad1|136696|plus.g66.t1
Exobasidium maculosum A7-4 v1.0	Exomac1	245817	AA2 class-I	CcP	Cytoplasm	52.518	jgi|Phlrad1|136696|plus.g66.t1
Exobasidium maculosum A7-4 v1.0	Exomac1	26652	CAT	SSC	Peroxisome	38.255	6532|CcinKat04|
Exobasidium maculosum A7-4 v1.0	Exomac1	247594	CAT	SSC	Mitochondrion	59.529	6532|CcinKat04|
Exobasidium maculosum A7-4 v1.0	Exomac1	249032	CAT	SSC	Peroxisome	39.048	6532|CcinKat04|
Exobasidium maculosum A7-4 v1.0	Exomac1	249866	CAT	SSC	Peroxisome	40.793	6532|CcinKat04|
Exobasidium maculosum A7-4 v1.0	Exomac1	193799	CPO		Endoplasmic reticulum	31.225	sp|B9W4V6|APO1_AGRAE
Exobasidium maculosum A7-4 v1.0	Exomac1	232695	CPO		Extracellular	27.431	sp|B9W4V6|APO1_AGRAE
Exobasidium maculosum A7-4 v1.0	Exomac1	266598	CPO		Extracellular	26.91	sp|B9W4V6|APO1_AGRAE
Exobasidium maculosum A7-4 v1.0	Exomac1	297112	CPO		Extracellular	31.707	sp|B9W4V6|APO1_AGRAE
Exobasidium maculosum A7-4 v1.0	Exomac1	218603	GLOX_like	CRO1	Extracellular	28.598	sp|Q01772|GLOX_PHACH
Exobasidium maculosum A7-4 v1.0	Exomac1	248955	GLOX_like	CRO1	Extracellular	29.175	sp|Q01772|GLOX_PHACH
Exobasidium maculosum A7-4 v1.0	Exomac1	251589	GLOX_like	CRO1	Extracellular	28.388	sp|Q01772|GLOX_PHACH
Exobasidium maculosum A7-4 v1.0	Exomac1	256627	GLOX_like	CRO1	Extracellular	28.205	sp|Q01772|GLOX_PHACH
Exobasidium maculosum A7-4 v1.0	Exomac1	258699	GLOX_like	CRO2	Cell membrane	28.571	sp|Q01772|GLOX_PHACH
Exobasidium maculosum A7-4 v1.0	Exomac1	242191	Gpx		Cytoplasm	59.627	LbGpx|Lacbi1.estExt_GeneWisePlus_human.C_110166
Exobasidium maculosum A7-4 v1.0	Exomac1	244762	GR		Cytoplasm	59.877	jgi|Lacbi2|290991|Lacbi1.estExt_fgenesh2_pm.C_60019
Exobasidium maculosum A7-4 v1.0	Exomac1	258277	GR		Cytoplasm	52.561	jgi|Lacbi2|290991|Lacbi1.estExt_fgenesh2_pm.C_60019
Exobasidium maculosum A7-4 v1.0	Exomac1	297840	GR		Cytoplasm	53.659	jgi|Lacbi2|290991|Lacbi1.estExt_fgenesh2_pm.C_60019
Exobasidium maculosum A7-4 v1.0	Exomac1	201249	Grx1		Cytoplasm	48.936	jgi|Lacbi2|240178|Lacbi1.e_gwh1.52.47.1
Exobasidium maculosum A7-4 v1.0	Exomac1	204945	Grx1		Cytoplasm	48.936	jgi|Lacbi2|240178|Lacbi1.e_gwh1.52.47.1
Exobasidium maculosum A7-4 v1.0	Exomac1	243063	Grx1		Cytoplasm	48.387	jgi|Lacbi2|240178|Lacbi1.e_gwh1.52.47.1
Exobasidium maculosum A7-4 v1.0	Exomac1	244605	Grx4		Cytoplasm	52.569	jgi|Lacbi2|291218|Lacbi1.estExt_fgenesh2_pm.C_150009
Exobasidium maculosum A7-4 v1.0	Exomac1	245037	Grx5		Mitochondrion	61.607	jgi|Lacbi2|148866|Lacbi1.gww1.10.206.1
Exobasidium maculosum A7-4 v1.0	Exomac1	256195	Grx5		Mitochondrion	61.607	jgi|Lacbi2|148866|Lacbi1.gww1.10.206.1
Exobasidium maculosum A7-4 v1.0	Exomac1	203175	Grx6		Cytoplasm	41.346	jgi|Lacbi2|324212|Lacbi1.fgenesh3_pg.C_scaffold_5000319
Exobasidium maculosum A7-4 v1.0	Exomac1	204077	Grx6		Mitochondrion	40.196	jgi|Lacbi2|324212|Lacbi1.fgenesh3_pg.C_scaffold_5000319
Exobasidium maculosum A7-4 v1.0	Exomac1	204968	Grx6		Mitochondrion	40.952	jgi|Lacbi2|324212|Lacbi1.fgenesh3_pg.C_scaffold_5000319
Exobasidium maculosum A7-4 v1.0	Exomac1	201997	MsrA		Cytoplasm	52.601	jgi|Lacbi2|253748|Lacbi1.e_gww1.38.51.1
Exobasidium maculosum A7-4 v1.0	Exomac1	279929	MsrA		Cytoplasm	52.601	jgi|Lacbi2|253748|Lacbi1.e_gww1.38.51.1
Exobasidium maculosum A7-4 v1.0	Exomac1	193572	MsrB		Cytoplasm	63.2	jgi|Lacbi2|292080|Lacbi1.estExt_fgenesh2_pg.C_20342
Exobasidium maculosum A7-4 v1.0	Exomac1	222169	PBG		Cytoplasm	47.107	tr|A0A5N6H3D5|A0A5N6H3D5_ASPFL
Exobasidium maculosum A7-4 v1.0	Exomac1	79837	Prx	PrxQ2	Nucleus	48.592	jgi|Copci1|6670|CC1G_07744T0
Exobasidium maculosum A7-4 v1.0	Exomac1	195607	Prx	PrxII.1	Mitochondrion	45.455	jgi|Lacbi2|241727|Lacbi1.e_gwh1.83.13.1
Exobasidium maculosum A7-4 v1.0	Exomac1	198526	Prx	PrxQ1	Plastid	33.571	jgi|Lacbi2|308972|Lacbi1.eu2.Lbscf0003g06110
Exobasidium maculosum A7-4 v1.0	Exomac1	243403	Prx	1-Cys Prx	Cytoplasm	60.185	jgi|Lacbi2|172363|Lacbi1.estExt_Genewise1_human.C_40887
Exobasidium maculosum A7-4 v1.0	Exomac1	250263	Prx	PrxQ1	Cytoplasm	38.028	jgi|Lacbi2|308972|Lacbi1.eu2.Lbscf0003g06110
Exobasidium maculosum A7-4 v1.0	Exomac1	257540	Prx	PrxII.2	Cytoplasm	41.52	jgi|Lacbi2|318118|Lacbi1.eu2.Lbscf0008g03000
Exobasidium maculosum A7-4 v1.0	Exomac1	299760	Prx	PrxII.2	Cytoplasm	41.52	jgi|Lacbi2|318118|Lacbi1.eu2.Lbscf0008g03000
Exobasidium maculosum A7-4 v1.0	Exomac1	243081	SFA		Cytoplasm	60.686	sp|P32771.1|FADH_YEAST
Exobasidium maculosum A7-4 v1.0	Exomac1	211263	SOD2/3		Mitochondrion	53.11	sp|O13401|SODM_CANAX
Exobasidium maculosum A7-4 v1.0	Exomac1	248437	SOD2/3		Cytoplasm	50	sp|O13401|SODM_CANAX
Exobasidium maculosum A7-4 v1.0	Exomac1	242080	TR		Plastid	73.927	tr|A0A2H3HI03|GIBZA
Exobasidium maculosum A7-4 v1.0	Exomac1	273660	Trx	short	Cytoplasm	35.714	jgi|Phlrad1|132812|plus.g4717.t1
Exobasidium maculosum A7-4 v1.0	Exomac1	277944	Trx	long	Endoplasmic reticulum	35.714	jgi|Phlrad1|132812|plus.g4717.t1
Exobasidium maculosum A7-4 v1.0	Exomac1	282375	Trx	long	Endoplasmic reticulum	35.714	jgi|Phlrad1|132812|plus.g4717.t1
Fibroporia radiculosa TFFH 294 v1.0	Fibra1	4310	AA2 class-I	CcP	Mitochondrion	73.139	jgi|Phlrad1|136696|plus.g66.t1
Fibroporia radiculosa TFFH 294 v1.0	Fibra1	6399	AA2_POD		Mitochondrion	47.692	jgi|Phlrad1|137878|plus.g10562.t1
Fibroporia radiculosa TFFH 294 v1.0	Fibra1	38	AA9_LPMO		Extracellular	36.283	jgi|Phlrad1|140653|minus.g10273.t1
Fibroporia radiculosa TFFH 294 v1.0	Fibra1	2990	AA9_LPMO		Extracellular	37.759	jgi|Phlrad1|140653|minus.g10273.t1
Fibroporia radiculosa TFFH 294 v1.0	Fibra1	1630	CAT	LSC	Cytoplasm	38.544	6532|CcinKat04|
Fibroporia radiculosa TFFH 294 v1.0	Fibra1	2099	CAT	SSC	Peroxisome	41.778	6532|CcinKat04|
Fibroporia radiculosa TFFH 294 v1.0	Fibra1	3140	CAT	LSC	Cytoplasm	39.211	6532|CcinKat04|
Fibroporia radiculosa TFFH 294 v1.0	Fibra1	8548	CAT	SSC	Extracellular	39.181	6532|CcinKat04|
Fibroporia radiculosa TFFH 294 v1.0	Fibra1	2366	CPO		Plastid	40.909	sp|B9W4V6|APO1_AGRAE
Fibroporia radiculosa TFFH 294 v1.0	Fibra1	7509	CPO		Mitochondrion	27.004	sp|B9W4V6|APO1_AGRAE
Fibroporia radiculosa TFFH 294 v1.0	Fibra1	9030	CPO		Mitochondrion	30.714	sp|B9W4V6|APO1_AGRAE
Fibroporia radiculosa TFFH 294 v1.0	Fibra1	2048	DyP		Plastid	32.039	tr|Q0VTU1|Q0VTU1_PLEOS
Fibroporia radiculosa TFFH 294 v1.0	Fibra1	116	GLOX_like	CRO6	Extracellular	44.757	sp|Q01772|GLOX_PHACH
Fibroporia radiculosa TFFH 294 v1.0	Fibra1	5062	GLOX_like	CRO3/4/5	Extracellular	28.764	sp|Q01772|GLOX_PHACH
Fibroporia radiculosa TFFH 294 v1.0	Fibra1	9087	GLOX_like	CRO2	Cell membrane	29.196	sp|Q01772|GLOX_PHACH
Fibroporia radiculosa TFFH 294 v1.0	Fibra1	657	GMC	AOx	Peroxisome	89.676	CDG66232.1	tr|T2M2J4|T2M2J4_PHACH
Fibroporia radiculosa TFFH 294 v1.0	Fibra1	5593	GMC	AOx	Peroxisome	40.032	CDG66232.1	tr|T2M2J4|T2M2J4_PHACH
Fibroporia radiculosa TFFH 294 v1.0	Fibra1	5594	GMC	AOx	Peroxisome	41.452	CDG66232.1	tr|T2M2J4|T2M2J4_PHACH
Fibroporia radiculosa TFFH 294 v1.0	Fibra1	5595	GMC	AOx	Peroxisome	38.188	CDG66232.1	tr|T2M2J4|T2M2J4_PHACH
Fibroporia radiculosa TFFH 294 v1.0	Fibra1	5596	GMC	AOx	Peroxisome	40.26	CDG66232.1	tr|T2M2J4|T2M2J4_PHACH
Fibroporia radiculosa TFFH 294 v1.0	Fibra1	6205	GMC	AOx	Peroxisome	42.32	CDG66232.1	tr|T2M2J4|T2M2J4_PHACH
Fibroporia radiculosa TFFH 294 v1.0	Fibra1	6239	GMC	AAO	Peroxisome	47.105	AAF31169.1	tr|Q9P928|Q9P928_PLEPU
Fibroporia radiculosa TFFH 294 v1.0	Fibra1	8179	GMC	AAO	Extracellular	47.173	AAF31169.1	tr|Q9P928|Q9P928_PLEPU
Fibroporia radiculosa TFFH 294 v1.0	Fibra1	8180	GMC	AAO	Extracellular	46.573	AAF31169.1	tr|Q9P928|Q9P928_PLEPU
Fibroporia radiculosa TFFH 294 v1.0	Fibra1	8187	GMC	AAO	Extracellular	46.454	AAF31169.1	tr|Q9P928|Q9P928_PLEPU
Fibroporia radiculosa TFFH 294 v1.0	Fibra1	5622	Gpx		Cytoplasm	81.013	LbGpx|Lacbi1.estExt_GeneWisePlus_human.C_110166
Fibroporia radiculosa TFFH 294 v1.0	Fibra1	736	GR		Plastid	71.849	jgi|Lacbi2|290991|Lacbi1.estExt_fgenesh2_pm.C_60019
Fibroporia radiculosa TFFH 294 v1.0	Fibra1	6957	Grx1		Mitochondrion	47.253	jgi|Lacbi2|240178|Lacbi1.e_gwh1.52.47.1
Fibroporia radiculosa TFFH 294 v1.0	Fibra1	18	Grx4		Cytoplasm	61.728	jgi|Lacbi2|291218|Lacbi1.estExt_fgenesh2_pm.C_150009
Fibroporia radiculosa TFFH 294 v1.0	Fibra1	4810	Grx5		Mitochondrion	73.214	jgi|Lacbi2|148866|Lacbi1.gww1.10.206.1
Fibroporia radiculosa TFFH 294 v1.0	Fibra1	4288	Grx6		Golgi apparatus	49.138	jgi|Lacbi2|324212|Lacbi1.fgenesh3_pg.C_scaffold_5000319
Fibroporia radiculosa TFFH 294 v1.0	Fibra1	3777	MsrA		Plastid	65.556	jgi|Lacbi2|253748|Lacbi1.e_gww1.38.51.1
Fibroporia radiculosa TFFH 294 v1.0	Fibra1	6768	MsrA		Mitochondrion	64.767	jgi|Lacbi2|253748|Lacbi1.e_gww1.38.51.1
Fibroporia radiculosa TFFH 294 v1.0	Fibra1	8504	MsrB		Cytoplasm	70.769	jgi|Lacbi2|292080|Lacbi1.estExt_fgenesh2_pg.C_20342
Fibroporia radiculosa TFFH 294 v1.0	Fibra1	1097	Nox	NoxA	Endoplasmic reticulum	51.51	tr|Q8J0N4|Q8J0N4_EMEND
Fibroporia radiculosa TFFH 294 v1.0	Fibra1	8272	NoxR		Cytoplasm	51.394	tr|B0D0Z3|B0D0Z3_LACBS
Fibroporia radiculosa TFFH 294 v1.0	Fibra1	63	PBG		Cytoplasm	47.931	tr|A0A5N6H3D5|A0A5N6H3D5_ASPFL
Fibroporia radiculosa TFFH 294 v1.0	Fibra1	589	Prx	2-Cys Prx	Nucleus	74.545	jgi|Lacbi2|174328|Lacbi1.estExt_Genewise1_human.C_200095
Fibroporia radiculosa TFFH 294 v1.0	Fibra1	1445	Prx	PrxII.2	Cytoplasm	69.231	jgi|Lacbi2|318118|Lacbi1.eu2.Lbscf0008g03000
Fibroporia radiculosa TFFH 294 v1.0	Fibra1	2942	Prx	PrxII.1	Mitochondrion	49.412	jgi|Lacbi2|241727|Lacbi1.e_gwh1.83.13.1
Fibroporia radiculosa TFFH 294 v1.0	Fibra1	3547	Prx	PrxQ1	Cytoplasm	49.242	jgi|Lacbi2|308972|Lacbi1.eu2.Lbscf0003g06110
Fibroporia radiculosa TFFH 294 v1.0	Fibra1	4623	Prx	PrxQ2	Nucleus	77.564	jgi|Copci1|6670|CC1G_07744T0
Fibroporia radiculosa TFFH 294 v1.0	Fibra1	6552	Prx	1-Cys Prx	Cytoplasm	82.589	jgi|Lacbi2|172363|Lacbi1.estExt_Genewise1_human.C_40887
Fibroporia radiculosa TFFH 294 v1.0	Fibra1	6152	SFA		Cytoplasm	64.191	sp|P32771.1|FADH_YEAST
Fibroporia radiculosa TFFH 294 v1.0	Fibra1	8688	SOD1		Lysosome/Vacuole	62	sp|P00445|SODC_YEAST
Fibroporia radiculosa TFFH 294 v1.0	Fibra1	1639	SOD2/3		Cytoplasm	47.264	sp|O13401|SODM_CANAX
Fibroporia radiculosa TFFH 294 v1.0	Fibra1	6233	SOD2/3		Mitochondrion	45.887	sp|O13401|SODM_CANAX
Fibroporia radiculosa TFFH 294 v1.0	Fibra1	6867	TR		Cytoplasm	71.111	tr|A0A2H3HI03|GIBZA
Fibroporia radiculosa TFFH 294 v1.0	Fibra1	4145	Trx	short	Cytoplasm	36.458	jgi|Phlrad1|132812|plus.g4717.t1
Fibroporia radiculosa TFFH 294 v1.0	Fibra1	8366	Trx	mito	Mitochondrion	59.459	jgi|Phlrad1|132812|plus.g4717.t1
Fistulina hepatica v1.0	Fishe1	29836	AA2 class-I	CcP	Mitochondrion	79.514	jgi|Phlrad1|136696|plus.g66.t1
Fistulina hepatica v1.0	Fishe1	18287	AA9_LPMO		Extracellular	38	jgi|Phlrad1|145579|plus.g11538.t1
Fistulina hepatica v1.0	Fishe1	34057	AA9_LPMO		Extracellular	33.74	jgi|Phlrad1|140653|minus.g10273.t1
Fistulina hepatica v1.0	Fishe1	40379	AA9_LPMO		Extracellular	38.934	jgi|Phlrad1|140653|minus.g10273.t1
Fistulina hepatica v1.0	Fishe1	50342	AA9_LPMO		Extracellular	43.318	jgi|Phlrad1|145579|plus.g11538.t1
Fistulina hepatica v1.0	Fishe1	56680	AA9_LPMO		Extracellular	47.656	jgi|Phlrad1|145579|plus.g11538.t1
Fistulina hepatica v1.0	Fishe1	50565	CAT	SSC	Peroxisome	39.024	6532|CcinKat04|
Fistulina hepatica v1.0	Fishe1	65523	CAT	SSC	Extracellular	40.759	6532|CcinKat04|
Fistulina hepatica v1.0	Fishe1	39661	GLOX_like	CRO2	Cell membrane	31.597	sp|Q01772|GLOX_PHACH
Fistulina hepatica v1.0	Fishe1	67974	GLOX_like	CRO6	Lysosome/Vacuole	44.86	sp|Q01772|GLOX_PHACH
Fistulina hepatica v1.0	Fishe1	78733	GLOX_like	CRO3/4/5	Extracellular	28.22	sp|Q01772|GLOX_PHACH
Fistulina hepatica v1.0	Fishe1	43745	GMC	CDH	Extracellular	35.356	ADX41688.1	tr|F1DFN2|F1DFN2_PYCCI
Fistulina hepatica v1.0	Fishe1	60375	GMC	AAO	Peroxisome	43.327	AAF31169.1	tr|Q9P928|Q9P928_PLEPU
Fistulina hepatica v1.0	Fishe1	63648	GMC	AOx	Peroxisome	72.256	CDG66232.1	tr|T2M2J4|T2M2J4_PHACH
Fistulina hepatica v1.0	Fishe1	64062	GMC	AOx	Peroxisome	41.479	CDG66232.1	tr|T2M2J4|T2M2J4_PHACH
Fistulina hepatica v1.0	Fishe1	72236	GMC	CDH	Extracellular	35.581	ADX41688.1	tr|F1DFN2|F1DFN2_PYCCI
Fistulina hepatica v1.0	Fishe1	78321	GMC	AAO	Extracellular	39.796	AAF31169.1	tr|Q9P928|Q9P928_PLEPU
Fistulina hepatica v1.0	Fishe1	77955	Gpx		Cytoplasm	80.124	LbGpx|Lacbi1.estExt_GeneWisePlus_human.C_110166
Fistulina hepatica v1.0	Fishe1	65822	GR		Cytoplasm	78.316	jgi|Lacbi2|290991|Lacbi1.estExt_fgenesh2_pm.C_60019
Fistulina hepatica v1.0	Fishe1	36244	Grx1		Cytoplasm	55.435	jgi|Lacbi2|240178|Lacbi1.e_gwh1.52.47.1
Fistulina hepatica v1.0	Fishe1	36144	Grx4		Cytoplasm	65.306	jgi|Lacbi2|291218|Lacbi1.estExt_fgenesh2_pm.C_150009
Fistulina hepatica v1.0	Fishe1	50215	Grx5		Mitochondrion	72.131	jgi|Lacbi2|148866|Lacbi1.gww1.10.206.1
Fistulina hepatica v1.0	Fishe1	7015	Grx6		Mitochondrion	60.36	jgi|Lacbi2|324212|Lacbi1.fgenesh3_pg.C_scaffold_5000319
Fistulina hepatica v1.0	Fishe1	57166	MsrA		Cytoplasm	72.881	jgi|Lacbi2|253748|Lacbi1.e_gww1.38.51.1
Fistulina hepatica v1.0	Fishe1	65867	MsrB		Cytoplasm	70	jgi|Lacbi2|292080|Lacbi1.estExt_fgenesh2_pg.C_20342
Fistulina hepatica v1.0	Fishe1	40864	Nox	NoxB	Endoplasmic reticulum	36.742	tr|Q8J0N4|Q8J0N4_EMEND
Fistulina hepatica v1.0	Fishe1	77985	NoxR		Cytoplasm	54.054	tr|B0D0Z3|B0D0Z3_LACBS
Fistulina hepatica v1.0	Fishe1	61280	PBG		Cytoplasm	43.385	tr|A0A5N6H3D5|A0A5N6H3D5_ASPFL
Fistulina hepatica v1.0	Fishe1	21678	Prx	PrxQ1	Cytoplasm	42.308	jgi|Lacbi2|308972|Lacbi1.eu2.Lbscf0003g06110
Fistulina hepatica v1.0	Fishe1	40520	Prx	1-Cys Prx	Cytoplasm	80.455	jgi|Lacbi2|172363|Lacbi1.estExt_Genewise1_human.C_40887
Fistulina hepatica v1.0	Fishe1	44624	Prx	2-Cys Prx	Cytoplasm	78.061	jgi|Lacbi2|174328|Lacbi1.estExt_Genewise1_human.C_200095
Fistulina hepatica v1.0	Fishe1	44797	Prx	PrxQ2	Nucleus	72.956	jgi|Copci1|6670|CC1G_07744T0
Fistulina hepatica v1.0	Fishe1	63967	Prx	PrxII.1	Mitochondrion	47.368	jgi|Lacbi2|241727|Lacbi1.e_gwh1.83.13.1
Fistulina hepatica v1.0	Fishe1	72129	Prx	PrxII.2	Cytoplasm	71.176	jgi|Lacbi2|318118|Lacbi1.eu2.Lbscf0008g03000
Fistulina hepatica v1.0	Fishe1	66663	SFA		Cytoplasm	62.5	sp|P32771.1|FADH_YEAST
Fistulina hepatica v1.0	Fishe1	40747	SOD2/3		Mitochondrion	43.556	sp|O13401|SODM_CANAX
Fistulina hepatica v1.0	Fishe1	68497	SOD2/3		Cytoplasm	49.749	sp|O13401|SODM_CANAX
Fistulina hepatica v1.0	Fishe1	47665	TR		Cytoplasm	70.74	tr|A0A2H3HI03|GIBZA
Fistulina hepatica v1.0	Fishe1	43831	Trx	long	Endoplasmic reticulum	30.435	jgi|Phlrad1|132812|plus.g4717.t1
Fistulina hepatica v1.0	Fishe1	57353	Trx	short	Cytoplasm	43.529	jgi|Phlrad1|132812|plus.g4717.t1
Fomitiporia mediterranea v1.0	Fomme1	156444	AA2 class-I	CcP	Mitochondrion	75.159	jgi|Phlrad1|136696|plus.g66.t1
Fomitiporia mediterranea v1.0	Fomme1	16475	AA2_POD		Extracellular	46.547	jgi|Phlrad1|137878|plus.g10562.t1
Fomitiporia mediterranea v1.0	Fomme1	29597	AA2_POD		Extracellular	52.557	jgi|Phlrad1|137878|plus.g10562.t1
Fomitiporia mediterranea v1.0	Fomme1	84718	AA2_POD		Extracellular	53.977	jgi|Phlrad1|137878|plus.g10562.t1
Fomitiporia mediterranea v1.0	Fomme1	91941	AA2_POD		Extracellular	50.733	jgi|Phlrad1|137878|plus.g10562.t1
Fomitiporia mediterranea v1.0	Fomme1	107469	AA2_POD		Extracellular	52.676	jgi|Phlrad1|137878|plus.g10562.t1
Fomitiporia mediterranea v1.0	Fomme1	123070	AA2_POD		Extracellular	52.304	jgi|Phlrad1|137878|plus.g10562.t1
Fomitiporia mediterranea v1.0	Fomme1	133892	AA2_POD		Extracellular	58.213	jgi|Phlrad1|137878|plus.g10562.t1
Fomitiporia mediterranea v1.0	Fomme1	133924	AA2_POD		Extracellular	56.695	jgi|Phlrad1|137878|plus.g10562.t1
Fomitiporia mediterranea v1.0	Fomme1	143664	AA2_POD		Extracellular	55.263	jgi|Phlrad1|137878|plus.g10562.t1
Fomitiporia mediterranea v1.0	Fomme1	145801	AA2_POD		Extracellular	51.087	jgi|Phlrad1|137878|plus.g10562.t1
Fomitiporia mediterranea v1.0	Fomme1	146495	AA2_POD		Extracellular	53.714	jgi|Phlrad1|137878|plus.g10562.t1
Fomitiporia mediterranea v1.0	Fomme1	146522	AA2_POD		Extracellular	47.619	jgi|Phlrad1|137878|plus.g10562.t1
Fomitiporia mediterranea v1.0	Fomme1	149577	AA2_POD		Extracellular	57.357	jgi|Phlrad1|137878|plus.g10562.t1
Fomitiporia mediterranea v1.0	Fomme1	150512	AA2_POD		Extracellular	41.828	jgi|Phlrad1|137878|plus.g10562.t1
Fomitiporia mediterranea v1.0	Fomme1	150522	AA2_POD		Extracellular	41.944	jgi|Phlrad1|137878|plus.g10562.t1
Fomitiporia mediterranea v1.0	Fomme1	152661	AA2_POD		Extracellular	52.542	jgi|Phlrad1|137878|plus.g10562.t1
Fomitiporia mediterranea v1.0	Fomme1	157870	AA2_POD		Extracellular	53.693	jgi|Phlrad1|137878|plus.g10562.t1
Fomitiporia mediterranea v1.0	Fomme1	74917	AA9_LPMO		Extracellular	79.762	jgi|Phlrad1|140653|minus.g10273.t1
Fomitiporia mediterranea v1.0	Fomme1	96705	AA9_LPMO		Extracellular	39.604	jgi|Phlrad1|140653|minus.g10273.t1
Fomitiporia mediterranea v1.0	Fomme1	97085	AA9_LPMO		Extracellular	37.238	jgi|Phlrad1|140653|minus.g10273.t1
Fomitiporia mediterranea v1.0	Fomme1	103289	AA9_LPMO		Extracellular	62.882	jgi|Phlrad1|140653|minus.g10273.t1
Fomitiporia mediterranea v1.0	Fomme1	110262	AA9_LPMO		Extracellular	35.271	jgi|Phlrad1|140653|minus.g10273.t1
Fomitiporia mediterranea v1.0	Fomme1	114616	AA9_LPMO		Extracellular	35.176	jgi|Phlrad1|140653|minus.g10273.t1
Fomitiporia mediterranea v1.0	Fomme1	130972	AA9_LPMO		Extracellular	59.193	jgi|Phlrad1|140653|minus.g10273.t1
Fomitiporia mediterranea v1.0	Fomme1	131574	AA9_LPMO		Extracellular	37.755	jgi|Phlrad1|140653|minus.g10273.t1
Fomitiporia mediterranea v1.0	Fomme1	133033	AA9_LPMO		Extracellular	49.167	jgi|Phlrad1|145579|plus.g11538.t1
Fomitiporia mediterranea v1.0	Fomme1	136574	AA9_LPMO		Extracellular	36.032	jgi|Phlrad1|145579|plus.g11538.t1
Fomitiporia mediterranea v1.0	Fomme1	154683	AA9_LPMO		Extracellular	45.494	jgi|Phlrad1|145579|plus.g11538.t1
Fomitiporia mediterranea v1.0	Fomme1	168181	AA9_LPMO		Extracellular	31.579	jgi|Phlrad1|140653|minus.g10273.t1
Fomitiporia mediterranea v1.0	Fomme1	170904	AA9_LPMO		Extracellular	40.094	jgi|Phlrad1|140653|minus.g10273.t1
Fomitiporia mediterranea v1.0	Fomme1	74816	CAT	SSC	Peroxisome	40.807	6532|CcinKat04|
Fomitiporia mediterranea v1.0	Fomme1	167553	CAT	LSC	Cytoplasm	38.213	6532|CcinKat04|
Fomitiporia mediterranea v1.0	Fomme1	37161	CPO		Mitochondrion	23.721	sp|B9W4V6|APO1_AGRAE
Fomitiporia mediterranea v1.0	Fomme1	17134	DyP		Peroxisome	41.791	tr|Q0VTU1|Q0VTU1_PLEOS
Fomitiporia mediterranea v1.0	Fomme1	97143	DyP		Peroxisome	37.901	tr|Q0VTU1|Q0VTU1_PLEOS
Fomitiporia mediterranea v1.0	Fomme1	161969	DyP		Peroxisome	38.445	tr|Q0VTU1|Q0VTU1_PLEOS
Fomitiporia mediterranea v1.0	Fomme1	104276	GLOX_like	CRO6	Extracellular	42.963	sp|Q01772|GLOX_PHACH
Fomitiporia mediterranea v1.0	Fomme1	142411	GLOX_like	CRO3/4/5	Cell membrane	29.615	sp|Q01772|GLOX_PHACH
Fomitiporia mediterranea v1.0	Fomme1	164611	GLOX_like	CRO2	Cell membrane	30.156	sp|Q01772|GLOX_PHACH
Fomitiporia mediterranea v1.0	Fomme1	168117	GLOX_like	CRO1	Cell membrane	34.221	sp|Q01772|GLOX_PHACH
Fomitiporia mediterranea v1.0	Fomme1	17621	GMC	GDH	Extracellular	52.605	AIL89873.1
Fomitiporia mediterranea v1.0	Fomme1	80875	GMC	GDH	Plastid	51.276	AIL89873.1
Fomitiporia mediterranea v1.0	Fomme1	93222	GMC	GDH	Extracellular	46.405	AIL89873.1
Fomitiporia mediterranea v1.0	Fomme1	93625	GMC	GDH	Extracellular	52	AIL89873.1
Fomitiporia mediterranea v1.0	Fomme1	93963	GMC	GDH	Extracellular	52.605	AIL89873.1
Fomitiporia mediterranea v1.0	Fomme1	99329	GMC	GDH	Plastid	48.013	AIL89873.1
Fomitiporia mediterranea v1.0	Fomme1	112568	GMC	AAO	Extracellular	48.142	AAF31169.1	tr|Q9P928|Q9P928_PLEPU
Fomitiporia mediterranea v1.0	Fomme1	112585	GMC	AAO	Extracellular	45.167	AAF31169.1	tr|Q9P928|Q9P928_PLEPU
Fomitiporia mediterranea v1.0	Fomme1	112990	GMC	GDH	Extracellular	55.034	AIL89873.1
Fomitiporia mediterranea v1.0	Fomme1	139496	GMC	CDH	Extracellular	61.549	ADX41688.1	tr|F1DFN2|F1DFN2_PYCCI
Fomitiporia mediterranea v1.0	Fomme1	142298	GMC	AOx	Peroxisome	72.134	CDG66232.1	tr|T2M2J4|T2M2J4_PHACH
Fomitiporia mediterranea v1.0	Fomme1	159060	GMC	GDH	Extracellular	49.342	AIL89873.1
Fomitiporia mediterranea v1.0	Fomme1	160464	GMC	GDH	Plastid	51.994	AIL89873.1
Fomitiporia mediterranea v1.0	Fomme1	160544	GMC	GDH	Mitochondrion	40.336	AIL89873.1
Fomitiporia mediterranea v1.0	Fomme1	163767	GMC	GDH	Extracellular	52.365	AIL89873.1
Fomitiporia mediterranea v1.0	Fomme1	169827	GMC	AOx	Peroxisome	85.935	CDG66232.1	tr|T2M2J4|T2M2J4_PHACH
Fomitiporia mediterranea v1.0	Fomme1	169831	GMC	AOx	Peroxisome	75.955	CDG66232.1	tr|T2M2J4|T2M2J4_PHACH
Fomitiporia mediterranea v1.0	Fomme1	170413	GMC	GDH	Plastid	48.237	AIL89873.1
Fomitiporia mediterranea v1.0	Fomme1	170435	GMC	GDH	Extracellular	51.846	AIL89873.1
Fomitiporia mediterranea v1.0	Fomme1	170440	GMC	GDH	Extracellular	46.203	AIL89873.1
Fomitiporia mediterranea v1.0	Fomme1	26010	Gpx		Cytoplasm	78.205	LbGpx|Lacbi1.estExt_GeneWisePlus_human.C_110166
Fomitiporia mediterranea v1.0	Fomme1	119713	GR		Cytoplasm	68.553	jgi|Lacbi2|290991|Lacbi1.estExt_fgenesh2_pm.C_60019
Fomitiporia mediterranea v1.0	Fomme1	23472	Grx1		Cytoplasm	48.352	jgi|Lacbi2|240178|Lacbi1.e_gwh1.52.47.1
Fomitiporia mediterranea v1.0	Fomme1	165486	Grx4		Cytoplasm	54.772	jgi|Lacbi2|291218|Lacbi1.estExt_fgenesh2_pm.C_150009
Fomitiporia mediterranea v1.0	Fomme1	74615	Grx5		Mitochondrion	65.574	jgi|Lacbi2|148866|Lacbi1.gww1.10.206.1
Fomitiporia mediterranea v1.0	Fomme1	85400	Grx6		Cytoplasm	46.903	jgi|Lacbi2|324212|Lacbi1.fgenesh3_pg.C_scaffold_5000319
Fomitiporia mediterranea v1.0	Fomme1	119950	MsrA		Cytoplasm	66.86	jgi|Lacbi2|253748|Lacbi1.e_gww1.38.51.1
Fomitiporia mediterranea v1.0	Fomme1	72657	MsrB		Cytoplasm	77.692	jgi|Lacbi2|292080|Lacbi1.estExt_fgenesh2_pg.C_20342
Fomitiporia mediterranea v1.0	Fomme1	19323	Nox	NoxA	Endoplasmic reticulum	51.971	tr|Q8J0N4|Q8J0N4_EMEND
Fomitiporia mediterranea v1.0	Fomme1	111964	Nox	NoxB	Cell membrane	36	tr|Q8J0N4|Q8J0N4_EMEND
Fomitiporia mediterranea v1.0	Fomme1	101396	NoxR		Cytoplasm	54.252	tr|B0D0Z3|B0D0Z3_LACBS
Fomitiporia mediterranea v1.0	Fomme1	107232	PBG		Cytoplasm	41.944	tr|A0A5N6H3D5|A0A5N6H3D5_ASPFL
Fomitiporia mediterranea v1.0	Fomme1	23962	Prx	PrxQ1	Cytoplasm	57.333	jgi|Lacbi2|308972|Lacbi1.eu2.Lbscf0003g06110
Fomitiporia mediterranea v1.0	Fomme1	101931	Prx	PrxII.2	Cytoplasm	69.412	jgi|Lacbi2|318118|Lacbi1.eu2.Lbscf0008g03000
Fomitiporia mediterranea v1.0	Fomme1	112005	Prx	PrxII.1	Mitochondrion	53.6	jgi|Lacbi2|241727|Lacbi1.e_gwh1.83.13.1
Fomitiporia mediterranea v1.0	Fomme1	116901	Prx	PrxQ2	Cytoplasm	60.811	jgi|Copci1|6670|CC1G_07744T0
Fomitiporia mediterranea v1.0	Fomme1	125499	Prx	1-Cys Prx	Cytoplasm	80.09	jgi|Lacbi2|172363|Lacbi1.estExt_Genewise1_human.C_40887
Fomitiporia mediterranea v1.0	Fomme1	170008	Prx	2-Cys Prx	Nucleus	74.091	jgi|Lacbi2|174328|Lacbi1.estExt_Genewise1_human.C_200095
Fomitiporia mediterranea v1.0	Fomme1	110300	SFA		Cytoplasm	65.354	sp|P32771.1|FADH_YEAST
Fomitiporia mediterranea v1.0	Fomme1	129657	SOD1		Peroxisome	60.959	sp|P00445|SODC_YEAST
Fomitiporia mediterranea v1.0	Fomme1	29082	SOD2/3		Cytoplasm	46	sp|O13401|SODM_CANAX
Fomitiporia mediterranea v1.0	Fomme1	80585	SOD2/3		Mitochondrion	49	sp|O13401|SODM_CANAX
Fomitiporia mediterranea v1.0	Fomme1	23705	TR		Cytoplasm	71.803	tr|A0A2H3HI03|GIBZA
Fomitiporia mediterranea v1.0	Fomme1	79035	Trx	mito	Cytoplasm	50.877	jgi|Phlrad1|132812|plus.g4717.t1
Fomitiporia mediterranea v1.0	Fomme1	113978	Trx	short	Cytoplasm	37.634	jgi|Phlrad1|132812|plus.g4717.t1
Fomitiporia mediterranea v1.0	Fomme1	155309	Trx	long	Endoplasmic reticulum	30.233	jgi|Phlrad1|132812|plus.g4717.t1
Fomitopsis pinicola FP-58527 SS1 v3.0	Fompi3	66252	AA2 class-I	CcP	Mitochondrion	77.888	jgi|Phlrad1|136696|plus.g66.t1
Fomitopsis pinicola FP-58527 SS1 v3.0	Fompi3	281595	AA2_POD		Extracellular	44.218	jgi|Phlrad1|137878|plus.g10562.t1
Fomitopsis pinicola FP-58527 SS1 v3.0	Fompi3	43160	AA9_LPMO		Extracellular	55.745	jgi|Phlrad1|145579|plus.g11538.t1
Fomitopsis pinicola FP-58527 SS1 v3.0	Fompi3	50104	AA9_LPMO		Extracellular	38.43	jgi|Phlrad1|140653|minus.g10273.t1
Fomitopsis pinicola FP-58527 SS1 v3.0	Fompi3	89468	AA9_LPMO		Extracellular	59.833	jgi|Phlrad1|145579|plus.g11538.t1
Fomitopsis pinicola FP-58527 SS1 v3.0	Fompi3	1131694	AA9_LPMO		Extracellular	35.865	jgi|Phlrad1|140653|minus.g10273.t1
Fomitopsis pinicola FP-58527 SS1 v3.0	Fompi3	129808	CAT	SSC	Mitochondrion	40.443	6532|CcinKat04|
Fomitopsis pinicola FP-58527 SS1 v3.0	Fompi3	130901	CAT	LSC	Cytoplasm	36.215	6532|CcinKat04|
Fomitopsis pinicola FP-58527 SS1 v3.0	Fompi3	1147363	CAT	SSC	Peroxisome	41.463	6532|CcinKat04|
Fomitopsis pinicola FP-58527 SS1 v3.0	Fompi3	49550	CPO		Mitochondrion	32.143	sp|B9W4V6|APO1_AGRAE
Fomitopsis pinicola FP-58527 SS1 v3.0	Fompi3	89905	CPO		Endoplasmic reticulum	27.103	sp|B9W4V6|APO1_AGRAE
Fomitopsis pinicola FP-58527 SS1 v3.0	Fompi3	1133164	Fhp		Cytoplasm	37.164	sp|P39676|FHP_YEAST
Fomitopsis pinicola FP-58527 SS1 v3.0	Fompi3	129734	GLOX_like	CRO3/4/5	Extracellular	28.155	sp|Q01772|GLOX_PHACH
Fomitopsis pinicola FP-58527 SS1 v3.0	Fompi3	281602	GLOX_like	CRO1	Extracellular	33.586	sp|Q01772|GLOX_PHACH
Fomitopsis pinicola FP-58527 SS1 v3.0	Fompi3	1024756	GLOX_like	CRO2	Extracellular	27.826	sp|Q01772|GLOX_PHACH
Fomitopsis pinicola FP-58527 SS1 v3.0	Fompi3	1129634	GLOX_like	CRO6	Extracellular	46.341	sp|Q01772|GLOX_PHACH
Fomitopsis pinicola FP-58527 SS1 v3.0	Fompi3	40728	GMC	AAO	Extracellular	43.907	AAF31169.1	tr|Q9P928|Q9P928_PLEPU
Fomitopsis pinicola FP-58527 SS1 v3.0	Fompi3	90445	GMC	AOx	Peroxisome	39.542	CDG66232.1	tr|T2M2J4|T2M2J4_PHACH
Fomitopsis pinicola FP-58527 SS1 v3.0	Fompi3	115473	GMC	AOx	Peroxisome	37.273	CDG66232.1	tr|T2M2J4|T2M2J4_PHACH
Fomitopsis pinicola FP-58527 SS1 v3.0	Fompi3	156775	GMC	AOx	Peroxisome	40.6	CDG66232.1	tr|T2M2J4|T2M2J4_PHACH
Fomitopsis pinicola FP-58527 SS1 v3.0	Fompi3	1030775	GMC	AOx	Peroxisome	86.378	CDG66232.1	tr|T2M2J4|T2M2J4_PHACH
Fomitopsis pinicola FP-58527 SS1 v3.0	Fompi3	1031171	GMC	AOx	Peroxisome	42.357	CDG66232.1	tr|T2M2J4|T2M2J4_PHACH
Fomitopsis pinicola FP-58527 SS1 v3.0	Fompi3	1023307	Gpx		Cytoplasm	76.923	LbGpx|Lacbi1.estExt_GeneWisePlus_human.C_110166
Fomitopsis pinicola FP-58527 SS1 v3.0	Fompi3	1037476	GR		Cytoplasm	71.218	jgi|Lacbi2|290991|Lacbi1.estExt_fgenesh2_pm.C_60019
Fomitopsis pinicola FP-58527 SS1 v3.0	Fompi3	87919	Grx1		Peroxisome	56.044	jgi|Lacbi2|240178|Lacbi1.e_gwh1.52.47.1
Fomitopsis pinicola FP-58527 SS1 v3.0	Fompi3	160311	Grx4		Cytoplasm	60.081	jgi|Lacbi2|291218|Lacbi1.estExt_fgenesh2_pm.C_150009
Fomitopsis pinicola FP-58527 SS1 v3.0	Fompi3	1145839	Grx5		Mitochondrion	67.213	jgi|Lacbi2|148866|Lacbi1.gww1.10.206.1
Fomitopsis pinicola FP-58527 SS1 v3.0	Fompi3	1045882	Grx6		Golgi apparatus	46.729	jgi|Lacbi2|324212|Lacbi1.fgenesh3_pg.C_scaffold_5000319
Fomitopsis pinicola FP-58527 SS1 v3.0	Fompi3	1023978	MsrA		Cytoplasm	71.676	jgi|Lacbi2|253748|Lacbi1.e_gww1.38.51.1
Fomitopsis pinicola FP-58527 SS1 v3.0	Fompi3	1023393	MsrB		Cytoplasm	77.692	jgi|Lacbi2|292080|Lacbi1.estExt_fgenesh2_pg.C_20342
Fomitopsis pinicola FP-58527 SS1 v3.0	Fompi3	1022065	Nox	NoxA	Endoplasmic reticulum	50.802	tr|Q8J0N4|Q8J0N4_EMEND
Fomitopsis pinicola FP-58527 SS1 v3.0	Fompi3	1025399	Nox	NoxB	Cell membrane	35.524	tr|Q8J0N4|Q8J0N4_EMEND
Fomitopsis pinicola FP-58527 SS1 v3.0	Fompi3	1024552	NoxR		Cytoplasm	56.655	tr|B0D0Z3|B0D0Z3_LACBS
Fomitopsis pinicola FP-58527 SS1 v3.0	Fompi3	1093440	PBG		Cytoplasm	43.027	tr|A0A5N6H3D5|A0A5N6H3D5_ASPFL
Fomitopsis pinicola FP-58527 SS1 v3.0	Fompi3	43335	Prx	PrxQ1	Cytoplasm	65.517	jgi|Lacbi2|308972|Lacbi1.eu2.Lbscf0003g06110
Fomitopsis pinicola FP-58527 SS1 v3.0	Fompi3	1025585	Prx	1-Cys Prx	Cytoplasm	82.511	jgi|Lacbi2|172363|Lacbi1.estExt_Genewise1_human.C_40887
Fomitopsis pinicola FP-58527 SS1 v3.0	Fompi3	1026636	Prx	PrxII.1	Mitochondrion	51.765	jgi|Lacbi2|241727|Lacbi1.e_gwh1.83.13.1
Fomitopsis pinicola FP-58527 SS1 v3.0	Fompi3	1027555	Prx	PrxQ2	Nucleus	76.129	jgi|Copci1|6670|CC1G_07744T0
Fomitopsis pinicola FP-58527 SS1 v3.0	Fompi3	1106724	Prx	2-Cys Prx	Cytoplasm	75.622	jgi|Lacbi2|174328|Lacbi1.estExt_Genewise1_human.C_200095
[truncated: 2,171 more rows]

## Sheet: blastp query proteins
Protein	Query organism	Database	Protein ID (MycoCosm)/ Accession number (Uniprot)	Model name (MycoCosm)/ Entry (Uniprot)	Notes
1-Cys Prx	Laccaria bicolor (Lacbi2)	MycoCosm	172363	Lacbi1.estExt_Genewise1_human.C_40887
2-Cys Prx	Laccaria bicolor (Lacbi2)	MycoCosm	174328	Lacbi1.estExt_Genewise1_human.C_200095
AA2 PODs	Phlebia radiata (Phlrad1)	MycoCosm	137878	plus.g10562.t1
AA9 LPMOs	Phlebia radiata (Phlrad1)	MycoCosm	140653	minus.g10273.t1
AA9 LPMOs	Phlebia radiata (Phlrad1)	MycoCosm	145579	plus.g11538.t1
APO/UPO & CPO	Agrocybe aegerita	UniProt	B9W4V6	APO1_AGRAE
CcP	Phlebia radiata (Phlrad1)	MycoCosm	136696	plus.g66.t1
DyP	Pleurotus ostreatus	UniProt	Q0VTU1	Q0VTU1_PLEOS
Fhp	Saccharomyces cerevisiae	UniProt	P39676	FHP_YEAST	corresponding to MycoCosm Sacce1|2815|YGR234W
GLOX; CROs	Phanerochaete chrysosporium	UniProt	Q01772	GLOX_PHACH	corresponding to MycoCosm Phchr2|11068|Phchr1.fgenesh1_kg.C_scaffold_6000005
GMC-AA3 oxidoreductases
AAO	Pleurotus pulmonarius	UniProt	Q9P928	Q9P928_PLEPU	ENA AAF31169.1 (AAO)
AOx	Phanerochaete chrysosporium	UniProt	T2M2J4	T2M2J4_PHACH	ENA CDG66232.1 (AOx)
CDH	Pycnoporus cinnabarinus	UniProt	F1DFN2	F1DFN2_PYCCI	ENA ADX41688.1 (CDH)
GDH	Synthetic construct derived from P. cinnabarinus	ENA			ENA AIL89873.1 (GDH)
PDH	Leucoagaricus meleagris	UniProt	Q3L245	PDH1_LEUMG	ENA AAW82997.1 (PDH)
POx	Trametes ochracea	UniProt	Q7ZA32	Q7ZA32_TRAOC	ENA AAP40332.1 (POx)
Gpx	Laccaria bicolor (Lacbi2)	MycoCosm	184771	Lacbi1.estExt_GeneWisePlus_human.C_110166
GR	Laccaria bicolor (Lacbi2)	MycoCosm	290991	Lacbi1.estExt_fgenesh2_pm.C_60019
Grx1	Laccaria bicolor (Lacbi2)	MycoCosm	240178	Lacbi1.e_gwh1.52.47.1	Same blastp results with Lacbi2 Grx1 and Grx2 queries
Grx2	Laccaria bicolor (Lacbi2)	MycoCosm	701061	estExt_fgenesh3_kg.C_LG_1_t60309
Grx4	Laccaria bicolor (Lacbi2)	MycoCosm	291218	Lacbi1.estExt_fgenesh2_pm.C_150009
Grx5	Laccaria bicolor (Lacbi2)	MycoCosm	148866	Lacbi1.gww1.10.206.1
Grx6	Laccaria bicolor (Lacbi2)	MycoCosm	324212	Lacbi1.fgenesh3_pg.C_scaffold_5000319
HyBpox	Auricularia subglabra (Aurde3_1)	MycoCosm	1207291	estExt_Genewise1.C_9_t20407
MsrA	Laccaria bicolor (Lacbi2)	MycoCosm	253748	Lacbi1.e_gww1.38.51.1
MsrB	Laccaria bicolor (Lacbi2)	MycoCosm	292080	Lacbi1.estExt_fgenesh2_pg.C_20342
NoxA & NoxB	Emericella nidulans (Aspergillus nidulans)	UniProt	Q8J0N4	Q8J0N4_EMEND	ENA AAN75017.1
NoxR	Laccaria bicolor (S238N-H82)	UniProt	B0D0Z3	B0D0Z3_LACBS	ENA EDR11540.1
P450nor	Fusarium oxysporum	UniProt	P23295	NOR_FUSOX
PBG	Aspergillus flavus	UniProt	A0A5N6H3D5	A0A5N6H3D5_ASPFL
PrxII.1	Laccaria bicolor (Lacbi2)	MycoCosm	241727	Lacbi1.e_gwh1.83.13.1
PrxII.2	Laccaria bicolor (Lacbi2)	MycoCosm	318118	Lacbi1.eu2.Lbscf0008g03000
PrxQ1	Laccaria bicolor (Lacbi2)	MycoCosm	308972	Lacbi1.eu2.Lbscf0003g06110
PrxQ2	Coprinopsis cinerea (Copci1)	MycoCosm	6670	CC1G_07744T0	ENA EAU86548.1
SFA1	Saccharomyces cerevisiae	UniProt	P32771.1	FADH_YEAST	corresponding to MycoCosm Sacce1|840|YDL168W
SOD1	Saccharomyces cerevisiae (S288c)	UniProt	P00445	SODC_YEAST	RefSeq NP_012638.1
SOD2/3	Candida albicans	UniProt	O13401	SODM_CANAX
SOD4/5/6	Candida albicans	UniProt	Q5AD05	SOD4_CANAL
	Candida albicans	UniProt	Q5AD07.1	SOD5_CANAL
	Candida albicans	UniProt	Q5ACV9	SOD6_CANAL
Srx	Saccharomyces cerevisiae	UniProt	P36077	SRX1_YEAST	corresponding to MycoCosm Sacce1|3747|YKL086W
SS-CAT & LS-CAT	Coprinopsis cinerea	Redoxibase	6532	CcinKat04	corresponding to MycoCosm Copci1|10063
TR	Gibberella zeae (Fusarium graminearum)	UniProt	A0A2H3HI03	A0A2H3HI03_GIBZA
Trx	Phlebia radiata (Phlrad1)	MycoCosm	132812	plus.g4717.t1
